# Supplementary material for: 1,1′:4′,1′′-Terphenyl-2′,5′-dicarb­oxy­lic acid dimethyl sulfoxide-d 6 disolvate
Source: Acta Crystallogr Sect E Struct Rep Online. 2012 Mar 28;68(Pt 4):o1192. doi: 10.1107/S1600536812012056 (PMC3344129; doi:10.1107/S1600536812012056)
Supplement: Supplementary file 1 [file e-68-o1192-sup1.cif]

##############################################################################
#                                                                            #
# This CIF contains the data in a paper accepted for publication in          #
# Acta Crystallographica Section E. It conforms to the requirements of       #
# Notes for Authors for Acta Crystallographica Section E, and has been       #
# peer reviewed under the auspices of the IUCr Commission on Journals.       #
#                                                                            #
# Full details of the Crystallographic Information File format               #
# are given in the paper "The Crystallographic Information File (CIF):       #
# a New Standard Archive File for Crystallography" by S. R. Hall, F. H.      #
# Allen and I. D. Brown [Acta Cryst. (1991), A47, 655-685].                  #
#                                                                            #
# The current version of the core CIF dictionary is obtainable from          #
# ftp://ftp.iucr.org/pub/cif_core.dic.                                       #
#                                                                            #
# Software is freely available for graphical display of the structure(s)     #
# in this CIF. For information consult the CIF software page                 #
# http://www.iucr.org/resources/cif/software.                                #
#                                                                            #
# This file may be used for bona fide research purposes within the           #
# scientific community so long as proper attribution is given to the journal # 
# article from which it was obtained.                                        #
#                                                                            #
##############################################################################
data_I
_audit_creation_method     SHELXL-97
_chemical_name_systematic
;
1,1':4',1''-Terphenyl-2',5'-dicarboxylic acid dimethyl sulfoxide-<i>d</i>~6~
disolvate
;
_chemical_name_common     ?
_chemical_formula_moiety     'C20 H14 O4, 2(C2 D6 O S)'
_chemical_formula_sum     'C24 H14 D12 O6 S2'
_chemical_formula_iupac     'C20 H14 O4, 2C2 D6 O S'
_chemical_formula_weight     486.61
_chemical_melting_point     ?
_symmetry_cell_setting     triclinic
_symmetry_space_group_name_H-M     'P -1'
_symmetry_space_group_name_Hall     '-P 1'
loop_
    _symmetry_equiv_pos_as_xyz
    'x, y, z'
    '-x, -y, -z'
_cell_length_a     6.5184(9)
_cell_length_b     8.8273(12)
_cell_length_c     10.6017(14)
_cell_angle_alpha     97.076(2)
_cell_angle_beta     97.074(2)
_cell_angle_gamma     93.127(2)
_cell_volume     599.26(14)
_cell_formula_units_Z     1
_cell_measurement_reflns_used     1643
_cell_measurement_theta_min     2.331
_cell_measurement_theta_max     24.206
_cell_measurement_temperature     150(2)
_cell_special_details     ?
_exptl_crystal_description     block
_exptl_crystal_colour     colorless
_exptl_crystal_size_max     0.29
_exptl_crystal_size_mid     0.22
_exptl_crystal_size_min     0.10
_exptl_crystal_density_diffrn     1.348
_exptl_crystal_density_meas     ?
_exptl_crystal_density_method     'not measured'
_exptl_crystal_F_000     250
_exptl_absorpt_coefficient_mu     0.259
_exptl_absorpt_correction_type     multi-scan
_exptl_absorpt_process_details     '(SADABS; Bruker, 2001)'
_exptl_absorpt_correction_T_min     0.9287
_exptl_absorpt_correction_T_max     0.9746
_exptl_special_details     ?
_diffrn_ambient_temperature     150(2)
_diffrn_radiation_type     MoK\a
_diffrn_radiation_wavelength     0.71073
_diffrn_radiation_source     'fine-focus sealed tube'
_diffrn_radiation_monochromator     graphite
_diffrn_measurement_device_type     'Siemens SMART CCD area-detector'
_diffrn_measurement_method     '\f and \w scans'
_diffrn_detector_area_resol_mean     ?
_diffrn_reflns_number     3730
_diffrn_reflns_av_R_equivalents     0.0119
_diffrn_reflns_av_sigmaI/netI     0.0194
_diffrn_reflns_theta_min     2.33
_diffrn_reflns_theta_max     25.00
_diffrn_reflns_theta_full     25.00
_diffrn_measured_fraction_theta_max     0.993
_diffrn_measured_fraction_theta_full     0.993
_diffrn_reflns_limit_h_min     -7
_diffrn_reflns_limit_h_max     7
_diffrn_reflns_limit_k_min     -10
_diffrn_reflns_limit_k_max     10
_diffrn_reflns_limit_l_min     -12
_diffrn_reflns_limit_l_max     12
_diffrn_standards_number     ?
_diffrn_standards_interval_count     ?
_diffrn_standards_interval_time     ?
_diffrn_standards_decay_%     0
_refine_special_details
;
Refinement of <i>F</i>^2^ against ALL reflections. The weighted <i>R</i>-factor
<i>wR</i> and goodness of fit <i>S</i> are based on <i>F</i>^2^, conventional
<i>R</i>-factors <i>R</i> are based on <i>F</i>, with <i>F</i> set to zero for
negative <i>F</i>^2^. The threshold expression of <i>F</i>^2^ >
\s(<i>F</i>^2^) is used only for calculating <i>R</i>-factors(gt) <i>etc</i>.
and is not relevant to the choice of reflections for refinement.
<i>R</i>-factors based on <i>F</i>^2^ are statistically about twice as large
as those based on <i>F</i>, and <i>R</i>- factors based on ALL data will be
even larger.
;
_reflns_number_total     2101
_reflns_number_gt     1707
_reflns_threshold_expression     I>2sigma(I)
_refine_ls_structure_factor_coef     Fsqd
_refine_ls_matrix_type     full
_refine_ls_R_factor_all     0.0590
_refine_ls_R_factor_gt     0.0491
_refine_ls_wR_factor_gt     0.1357
_refine_ls_wR_factor_ref     0.1451
_refine_ls_goodness_of_fit_ref     1.042
_refine_ls_restrained_S_all     1.042
_refine_ls_number_reflns     2101
_refine_ls_number_parameters     148
_refine_ls_number_restraints     0
_refine_ls_hydrogen_treatment     constr
_refine_ls_weighting_scheme     calc
_refine_ls_weighting_details
         'calc w=1/[\s^2^(Fo^2^)+(0.0891P)^2^+0.1414P] where P=(Fo^2^+2Fc^2^)/3'
_atom_sites_solution_hydrogens     geom
_atom_sites_solution_primary     direct
_atom_sites_solution_secondary     difmap
_refine_ls_shift/su_max     0.000
_refine_ls_shift/su_mean     0.000
_refine_diff_density_max     0.530
_refine_diff_density_min     -0.168
_refine_ls_extinction_method     none
_refine_ls_extinction_coef     ?
loop_
    _atom_type_symbol
    _atom_type_description
    _atom_type_scat_dispersion_real
    _atom_type_scat_dispersion_imag
    _atom_type_scat_source
    'C' 'C' 0.0033 0.0016
                         'International Tables Vol C Tables 4.2.6.8 and 6.1.1.4'
    'H' 'H' 0.0000 0.0000
                         'International Tables Vol C Tables 4.2.6.8 and 6.1.1.4'
    'O' 'O' 0.0106 0.0060
                         'International Tables Vol C Tables 4.2.6.8 and 6.1.1.4'
    'S' 'S' 0.1246 0.1234
                         'International Tables Vol C Tables 4.2.6.8 and 6.1.1.4'
_computing_data_collection     'SMART-NT (Bruker, 2001)'
_computing_cell_refinement     'SAINT-NT (Bruker, 1999)'
_computing_data_reduction     'SAINT-NT (Bruker, 1999)'
_computing_structure_solution     'SHELXTL-NT (Sheldrick, 2008)'
_computing_structure_refinement     'SHELXTL-NT (Sheldrick, 2008)'
_computing_molecular_graphics     'SHELXTL-NT (Sheldrick, 2008)'
_computing_publication_material     'SHELXTL-NT (Sheldrick, 2008)'
loop_
    _atom_site_type_symbol
    _atom_site_label
    _atom_site_fract_x
    _atom_site_fract_y
    _atom_site_fract_z
    _atom_site_U_iso_or_equiv
    _atom_site_adp_type
    _atom_site_calc_flag
    _atom_site_refinement_flags
    _atom_site_occupancy
    _atom_site_symmetry_multiplicity
    _atom_site_disorder_assembly
    _atom_site_disorder_group
    C C1 0.6023(3) 0.3696(2) 0.48626(19) 0.0397(5) Uani d . 1 1 . .
    H H1 0.6737 0.2814 0.4770 0.048 Uiso calc R 1 1 . .
    C C2 0.6546(3) 0.4883(2) 0.41945(19) 0.0371(5) Uani d . 1 1 . .
    C C10 0.8077(3) 0.4593(2) 0.3263(2) 0.0408(5) Uani d . 1 1 . .
    O O1 0.9582(2) 0.37837(18) 0.36916(14) 0.0503(4) Uani d . 1 1 . .
    O O2 0.7903(3) 0.5003(2) 0.22114(16) 0.0603(5) Uani d . 1 1 . .
    H H10 1.0348 0.3461 0.3042 0.073(8) Uiso d . 1 1 . .
    C C3 0.5515(3) 0.6244(2) 0.43352(19) 0.0385(5) Uani d . 1 1 . .
    C C4 0.6018(3) 0.7627(2) 0.3727(2) 0.0413(5) Uani d . 1 1 . .
    C C5 0.4423(4) 0.8397(3) 0.3156(2) 0.0532(6) Uani d . 1 1 . .
    H H5 0.3059 0.8007 0.3118 0.064 Uiso calc R 1 1 . .
    C C6 0.4828(5) 0.9733(3) 0.2644(3) 0.0637(7) Uani d . 1 1 . .
    H H6 0.3746 1.0236 0.2265 0.076 Uiso calc R 1 1 . .
    C C7 0.6846(5) 1.0312(3) 0.2699(3) 0.0640(7) Uani d . 1 1 . .
    H H7 0.7132 1.1199 0.2343 0.077 Uiso calc R 1 1 . .
    C C8 0.8446(4) 0.9578(3) 0.3283(2) 0.0607(7) Uani d . 1 1 . .
    H H8 0.9807 0.9980 0.3329 0.073 Uiso calc R 1 1 . .
    C C9 0.8033(4) 0.8244(3) 0.3801(2) 0.0500(6) Uani d . 1 1 . .
    H H9 0.9118 0.7760 0.4200 0.060 Uiso calc R 1 1 . .
    S S1 0.18071(11) 0.35077(8) 0.07652(6) 0.0630(3) Uani d . 1 1 . .
    O O3 0.1731(3) 0.2709(3) 0.19405(18) 0.0834(7) Uani d . 1 1 . .
    C C11 0.4021(4) 0.2871(4) 0.0103(3) 0.0744(8) Uani d . 1 1 . .
    D D11A 0.5249 0.3310 0.0647 0.112 Uiso calc R 1 1 . .
    D D11B 0.4020 0.3183 -0.0733 0.112 Uiso calc R 1 1 . .
    D D11C 0.3993 0.1776 0.0035 0.112 Uiso calc R 1 1 . .
    C C12 -0.0093(5) 0.2526(4) -0.0412(3) 0.0850(10) Uani d . 1 1 . .
    D D12A 0.0088 0.1449 -0.0479 0.127 Uiso calc R 1 1 . .
    D D12B 0.0036 0.2878 -0.1222 0.127 Uiso calc R 1 1 . .
    D D12C -0.1442 0.2715 -0.0180 0.127 Uiso calc R 1 1 . .
loop_
    _atom_site_aniso_label
    _atom_site_aniso_U_11
    _atom_site_aniso_U_22
    _atom_site_aniso_U_33
    _atom_site_aniso_U_12
    _atom_site_aniso_U_13
    _atom_site_aniso_U_23
    C1 0.0418(11) 0.0386(11) 0.0396(11) 0.0091(8) 0.0070(9) 0.0044(9)
    C2 0.0362(10) 0.0422(11) 0.0333(10) 0.0052(8) 0.0054(8) 0.0045(8)
    C10 0.0433(11) 0.0400(11) 0.0397(12) 0.0049(9) 0.0094(9) 0.0030(9)
    O1 0.0478(9) 0.0628(10) 0.0453(9) 0.0194(7) 0.0156(7) 0.0105(7)
    O2 0.0705(11) 0.0738(12) 0.0461(10) 0.0263(9) 0.0230(8) 0.0208(8)
    C3 0.0386(11) 0.0411(11) 0.0359(11) 0.0049(8) 0.0046(8) 0.0050(8)
    C4 0.0470(12) 0.0416(12) 0.0377(11) 0.0087(9) 0.0115(9) 0.0065(9)
    C5 0.0520(13) 0.0555(15) 0.0569(14) 0.0134(11) 0.0118(11) 0.0177(11)
    C6 0.0789(18) 0.0539(15) 0.0655(17) 0.0245(13) 0.0157(14) 0.0211(12)
    C7 0.098(2) 0.0383(13) 0.0591(16) 0.0018(13) 0.0223(14) 0.0104(11)
    C8 0.0687(16) 0.0521(15) 0.0605(16) -0.0109(12) 0.0133(13) 0.0055(12)
    C9 0.0497(13) 0.0495(13) 0.0519(14) 0.0036(10) 0.0091(10) 0.0090(10)
    S1 0.0719(5) 0.0675(5) 0.0573(5) 0.0266(3) 0.0223(3) 0.0148(3)
    O3 0.1020(16) 0.1079(16) 0.0601(12) 0.0620(13) 0.0431(11) 0.0331(11)
    C11 0.0644(17) 0.102(2) 0.0625(17) 0.0194(16) 0.0214(14) 0.0155(16)
    C12 0.0634(18) 0.104(2) 0.091(2) 0.0067(17) 0.0121(16) 0.0226(19)
_geom_special_details
;
All e.s.d.'s (except the e.s.d. in the dihedral angle between two l.s. planes)
are estimated using the full covariance matrix. The cell e.s.d.'s are taken
into account individually in the estimation of e.s.d.'s in distances, angles
and torsion angles; correlations between e.s.d.'s in cell parameters are only
used when they are defined by crystal symmetry. An approximate (isotropic)
treatment of cell e.s.d.'s is used for estimating e.s.d.'s involving l.s.
planes.
;
loop_
    _geom_bond_atom_site_label_1
    _geom_bond_atom_site_label_2
    _geom_bond_site_symmetry_2
    _geom_bond_distance
    _geom_bond_publ_flag
    C1 C2 . 1.385(3) ?
    C1 C3 2_666 1.391(3) ?
    C1 H1 . 0.9300 ?
    C2 C3 . 1.410(3) ?
    C2 C10 . 1.498(3) ?
    C10 O2 . 1.209(3) ?
    C10 O1 . 1.314(3) ?
    O1 H10 . 0.926 ?
    C3 C1 2_666 1.391(3) ?
    C3 C4 . 1.489(3) ?
    C4 C9 . 1.384(3) ?
    C4 C5 . 1.390(3) ?
    C5 C6 . 1.384(3) ?
    C5 H5 . 0.9300 ?
    C6 C7 . 1.377(4) ?
    C6 H6 . 0.9300 ?
    C7 C8 . 1.380(4) ?
    C7 H7 . 0.9300 ?
    C8 C9 . 1.386(3) ?
    C8 H8 . 0.9300 ?
    C9 H9 . 0.9300 ?
    S1 O3 . 1.5101(19) ?
    S1 C12 . 1.754(3) ?
    S1 C11 . 1.769(3) ?
    C11 D11A . 0.9600 ?
    C11 D11B . 0.9600 ?
    C11 D11C . 0.9600 ?
    C12 D12A . 0.9600 ?
    C12 D12B . 0.9600 ?
    C12 D12C . 0.9600 ?
loop_
    _geom_angle_atom_site_label_1
    _geom_angle_atom_site_label_2
    _geom_angle_atom_site_label_3
    _geom_angle_site_symmetry_1
    _geom_angle_site_symmetry_3
    _geom_angle
    _geom_angle_publ_flag
    C2 C1 C3 . 2_666 123.41(19) ?
    C2 C1 H1 . . 118.3 ?
    C3 C1 H1 2_666 . 118.3 ?
    C1 C2 C3 . . 119.46(18) ?
    C1 C2 C10 . . 117.34(18) ?
    C3 C2 C10 . . 122.99(19) ?
    O2 C10 O1 . . 123.55(19) ?
    O2 C10 C2 . . 123.75(19) ?
    O1 C10 C2 . . 112.63(18) ?
    C10 O1 H10 . . 110.50 ?
    C1 C3 C2 2_666 . 117.12(19) ?
    C1 C3 C4 2_666 . 118.39(18) ?
    C2 C3 C4 . . 124.45(18) ?
    C9 C4 C5 . . 118.6(2) ?
    C9 C4 C3 . . 121.63(19) ?
    C5 C4 C3 . . 119.6(2) ?
    C6 C5 C4 . . 121.2(2) ?
    C6 C5 H5 . . 119.4 ?
    C4 C5 H5 . . 119.4 ?
    C7 C6 C5 . . 119.5(2) ?
    C7 C6 H6 . . 120.2 ?
    C5 C6 H6 . . 120.2 ?
    C6 C7 C8 . . 120.1(2) ?
    C6 C7 H7 . . 120.0 ?
    C8 C7 H7 . . 120.0 ?
    C7 C8 C9 . . 120.2(2) ?
    C7 C8 H8 . . 119.9 ?
    C9 C8 H8 . . 119.9 ?
    C4 C9 C8 . . 120.4(2) ?
    C4 C9 H9 . . 119.8 ?
    C8 C9 H9 . . 119.8 ?
    O3 S1 C12 . . 105.90(15) ?
    O3 S1 C11 . . 105.11(13) ?
    C12 S1 C11 . . 98.15(16) ?
    S1 C11 D11A . . 109.5 ?
    S1 C11 D11B . . 109.5 ?
    D11A C11 D11B . . 109.5 ?
    S1 C11 D11C . . 109.5 ?
    D11A C11 D11C . . 109.5 ?
    D11B C11 D11C . . 109.5 ?
    S1 C12 D12A . . 109.5 ?
    S1 C12 D12B . . 109.5 ?
    D12A C12 D12B . . 109.5 ?
    S1 C12 D12C . . 109.5 ?
    D12A C12 D12C . . 109.5 ?
    D12B C12 D12C . . 109.5 ?
loop_
    _geom_torsion_atom_site_label_1
    _geom_torsion_atom_site_label_2
    _geom_torsion_atom_site_label_3
    _geom_torsion_atom_site_label_4
    _geom_torsion_site_symmetry_1
    _geom_torsion_site_symmetry_2
    _geom_torsion_site_symmetry_3
    _geom_torsion_site_symmetry_4
    _geom_torsion
    _geom_torsion_publ_flag
    C3 C1 C2 C3 2_666 . . . 1.1(3) ?
    C3 C1 C2 C10 2_666 . . . -173.80(19) ?
    C1 C2 C10 O2 . . . . 137.8(2) ?
    C3 C2 C10 O2 . . . . -37.0(3) ?
    C1 C2 C10 O1 . . . . -39.3(3) ?
    C3 C2 C10 O1 . . . . 145.9(2) ?
    C1 C2 C3 C1 . . . 2_666 -1.1(3) ?
    C10 C2 C3 C1 . . . 2_666 173.57(18) ?
    C1 C2 C3 C4 . . . . 176.46(19) ?
    C10 C2 C3 C4 . . . . -8.9(3) ?
    C1 C3 C4 C9 2_666 . . . 128.7(2) ?
    C2 C3 C4 C9 . . . . -48.8(3) ?
    C1 C3 C4 C5 2_666 . . . -46.1(3) ?
    C2 C3 C4 C5 . . . . 136.4(2) ?
    C9 C4 C5 C6 . . . . 1.4(4) ?
    C3 C4 C5 C6 . . . . 176.4(2) ?
    C4 C5 C6 C7 . . . . 0.0(4) ?
    C5 C6 C7 C8 . . . . -1.2(4) ?
    C6 C7 C8 C9 . . . . 0.9(4) ?
    C5 C4 C9 C8 . . . . -1.8(3) ?
    C3 C4 C9 C8 . . . . -176.6(2) ?
    C7 C8 C9 C4 . . . . 0.6(4) ?
loop_
    _geom_hbond_atom_site_label_D
    _geom_hbond_atom_site_label_H
    _geom_hbond_atom_site_label_A
    _geom_hbond_site_symmetry_A
    _geom_hbond_distance_DH
    _geom_hbond_distance_HA
    _geom_hbond_distance_DA
    _geom_hbond_angle_DHA
    O1 H10 O3 1_655 0.926 1.659 2.581(2) 174
data_global
_journal_date_recd_electronic     2012-01-30
_journal_date_accepted     2012-03-20
_journal_name_full     'Acta Crystallographica, Section E'
_journal_year     2012
_journal_volume     68
_journal_issue      4
_journal_page_first     o1192
_journal_page_last     o1192
_journal_paper_category     QO
_journal_paper_doi     10.1107/S1600536812012056
_journal_coeditor_code     FY2045
loop_
    _publ_contact_author_name
    _publ_contact_author_address
    _publ_contact_author_email
    'Ivonne Chavez'
;
Departamento de Qu\'imica Inorg\'anica
Facultad de Qu\'imica
Pontificia Universidad Catolica
Santiago, Chile
Casilla 306 Correo 22, Santiago, Chile
;
 ichavez@uc.cl
    "Andr\'es Vega"
;
Universidad Andres Bello
Departamento de Ciencias Qu\'imicas
Facultad de Ciencias Exactas
Av. Rep\'ublica 275 3^er^ Piso
Santiago, Chile
and
Centro para el Desarrollo de la Nanociencia y la Nanotecnolog\'ia
CEDENNA
Chile
;
 andresvega@unab.cl
_publ_contact_author_fax     '(56 2) 3544744'
_publ_contact_author_phone     '(56 2) 3544397'
_publ_section_title
;
1,1':4',1''-Terphenyl-2',5'-dicarboxylic acid dimethyl sulfoxide-<i>d</i>~6~
disolvate
;
loop_
    _publ_author_name
    _publ_author_address
    'Pop, Lucian C.'
;
Universit\'e Paul Sabatier
Laboratoire H\'et\'erochimie Fondamentale et Appliqu\'ee
UMR/CNRS 5069
France
;
    'Preite, Marcelo'
;
Departamento de Qu\'imica Org\'anica
Facultad de Qu\'imica
Pontificia Universidad Cat\'olica
Santiago, Chile
;
    'Manriquez, Juan Manuel'
;
Departamento de Qu\'imica Inorg\'anica
Facultad de Qu\'imica
Pontificia Universidad Cat\'olica
Santiago, Chile
Casilla 306 Correo 22, Santiago, Chile
;
    'Vega, Andr\'es'
;
Universidad Andres Bello
Departamento de Ciencias Qu\'imicas
Facultad de Ciencias Exactas
Av. Rep\'ublica 275 3^er^ Piso
Santiago, Chile
and
Centro para el Desarrollo de la Nanociencia y la Nanotecnolog\'ia, CEDENNA
Chile
;
    'Chavez, Ivonne'
;
Departamento de Qu\'imica Inorg\'anica
Facultad de Qu\'imica
Pontificia Universidad Cat\'olica
Santiago, Chile
Casilla 306 Correo 22, Santiago, Chile
;
