# Supplementary material for: 1,1′:4′,1′′-Terphenyl-2′,5′-dicarb­oxy­lic acid dimethyl sulfoxide-d 6 disolvate
Source: Acta Crystallogr Sect E Struct Rep Online. 2012 Mar 28;68(Pt 4):o1192. doi: 10.1107/S1600536812012056 (PMC3344129; doi:10.1107/S1600536812012056)
Supplement: Supplementary file 2 [file e-68-o1192-Isup2.hkl]

# 
# h,k,l, Fc-squared, Fo-squared, sigma(Fo-squared) and status flag 
# 
data_I
_shelx_title ' P-1 in P-1' 
_shelx_refln_list_code          4 
_shelx_F_calc_maximum       75.80 
_exptl_crystal_F_000       250.00 
_reflns_d_resolution_high  0.8408 
 
loop_ 
 _symmetry_equiv_pos_as_xyz 
 'x, y, z' 
 '-x, -y, -z' 
 
_cell_length_a     6.5184 
_cell_length_b     8.8273 
_cell_length_c    10.6017 
_cell_angle_alpha  97.076 
_cell_angle_beta   97.074 
_cell_angle_gamma  93.127 
 
_shelx_F_squared_multiplier     1.000 
 
loop_ 
 _refln_index_h 
 _refln_index_k 
 _refln_index_l 
 _refln_F_squared_calc 
 _refln_F_squared_meas 
 _refln_F_squared_sigma 
 _refln_observed_status 
   1   0   0       15.62       13.86      0.29 o 
   2   0   0       22.74       24.36      0.54 o 
   3   0   0      446.69      460.88      3.00 o 
   4   0   0        8.38        6.55      1.12 o 
   5   0   0      457.40      496.11      5.17 o 
   6   0   0       40.46       42.78      3.34 o 
   7   0   0        0.28        0.12      0.99 o 
  -7   1   0       14.11       18.04      1.52 o 
  -6   1   0        0.14        0.51      0.51 o 
  -5   1   0      403.57      407.35      6.29 o 
  -4   1   0      422.54      443.41      3.37 o 
  -3   1   0        2.10        0.27      0.23 o 
  -2   1   0      959.32      999.48      4.32 o 
  -1   1   0      515.38      639.50      3.24 o 
   0   1   0     1420.76     1581.77      5.46 o 
   1   1   0     2810.38     3137.43     10.21 o 
   2   1   0       11.75       10.99      0.36 o 
   3   1   0       37.34       30.60      0.66 o 
   4   1   0      407.43      449.72      3.26 o 
   5   1   0       15.37       17.48      1.01 o 
   6   1   0        6.77        7.12      0.80 o 
   7   1   0        3.25        3.20      1.01 o 
  -7   2   0       50.79       57.23      3.01 o 
  -6   2   0       78.50       74.74      2.25 o 
  -5   2   0       38.89       37.97      1.13 o 
  -4   2   0      436.84      436.31      3.41 o 
  -3   2   0       12.15       13.37      0.58 o 
  -2   2   0      187.10      163.84      1.78 o 
  -1   2   0      383.79      381.85      3.75 o 
   0   2   0       43.40       38.96      1.05 o 
   1   2   0       10.08        3.95      0.26 o 
   2   2   0      312.42      375.70      3.59 o 
   3   2   0       23.74       18.15      0.52 o 
   4   2   0       67.52       58.57      1.40 o 
   5   2   0       34.27       34.58      1.28 o 
   6   2   0        2.87        1.77      1.17 o 
   7   2   0        0.50        1.26      0.83 o 
  -6   3   0        4.83        6.23      0.84 o 
  -5   3   0        1.50        0.30      0.34 o 
  -4   3   0        7.18        7.29      0.67 o 
  -3   3   0      238.78      231.34      2.61 o 
  -2   3   0      468.86      535.93      3.20 o 
  -1   3   0      182.00      228.99      2.82 o 
   0   3   0      720.11      642.97      4.27 o 
   1   3   0      339.25      359.26      3.31 o 
   2   3   0        5.82        7.88      0.57 o 
   3   3   0        7.78        9.08      0.79 o 
   4   3   0        0.59        1.33      0.50 o 
   5   3   0        0.63        1.14      0.99 o 
   6   3   0       21.00       21.13      1.58 o 
   7   3   0        1.22       -0.11      0.85 o 
  -7   4   0        0.41        0.78      0.98 o 
  -6   4   0       13.73       12.93      1.72 o 
  -5   4   0       28.23       27.53      1.30 o 
  -4   4   0      135.86      131.31      2.17 o 
  -3   4   0       36.16       37.72      0.98 o 
  -2   4   0        0.08        4.84      0.44 o 
  -1   4   0      100.93       98.45      3.52 o 
   0   4   0       66.42       89.23      1.95 o 
   1   4   0      230.15      204.98      1.92 o 
   2   4   0      269.05      277.77      2.77 o 
   3   4   0       12.92       15.26      2.58 o 
   4   4   0       21.34       19.29      2.79 o 
   5   4   0        0.62       -0.33      0.68 o 
   6   4   0        4.74        3.12      1.06 o 
  -6   5   0        8.23        5.58      1.37 o 
  -5   5   0        4.51        4.44      1.13 o 
  -4   5   0       77.42       70.01      1.98 o 
  -3   5   0      215.24      215.40      2.42 o 
  -2   5   0       16.14       20.13      0.78 o 
  -1   5   0      172.28      172.70      2.40 o 
   0   5   0       30.77       39.45      0.97 o 
   1   5   0       39.21       28.07      1.29 o 
   2   5   0      264.43      275.10      3.58 o 
   3   5   0      102.35      113.59      2.47 o 
   4   5   0        2.12        1.59      0.76 o 
   5   5   0        1.18        0.53      0.64 o 
   6   5   0        0.39        0.97      0.75 o 
  -6   6   0        7.30        7.18      1.45 o 
  -5   6   0        0.00       -0.16      0.75 o 
  -4   6   0       60.23       66.56      3.41 o 
  -3   6   0      197.42      205.09      3.57 o 
  -2   6   0        4.32        3.75      0.49 o 
  -1   6   0       15.49       18.54      0.81 o 
   0   6   0      252.24      270.10      2.72 o 
   1   6   0       65.80       69.74      3.49 o 
   2   6   0      182.32      192.02      3.22 o 
   3   6   0       12.60       11.05      1.10 o 
   4   6   0       49.47       53.32      2.05 o 
   5   6   0        8.34       10.13      1.25 o 
  -6   7   0        1.45        0.78      0.82 o 
  -5   7   0       34.40       36.12      2.84 o 
  -4   7   0       17.94       13.67      1.89 o 
  -3   7   0        1.72        4.20      0.90 o 
  -2   7   0      156.70      162.60      3.35 o 
  -1   7   0       17.02       14.06      1.12 o 
   0   7   0      140.43      149.52      2.21 o 
   1   7   0        0.12        0.53      1.03 o 
   2   7   0       21.07       17.87      1.30 o 
   3   7   0        4.59        4.33      1.09 o 
   4   7   0        3.36        2.12      0.84 o 
   5   7   0        1.43        0.55      1.48 o 
  -5   8   0        5.37        5.58      1.47 o 
  -4   8   0        1.32        2.08      1.14 o 
  -3   8   0        0.29        0.65      0.70 o 
  -2   8   0       10.48        6.95      0.98 o 
  -1   8   0       17.22       16.49      1.29 o 
   0   8   0       92.16       96.33      3.68 o 
   1   8   0        1.66        0.68      0.65 o 
   2   8   0        2.77        1.72      0.79 o 
   3   8   0       11.76       10.04      1.23 o 
   4   8   0        0.04        0.49      1.15 o 
  -4   9   0       17.55       19.51      2.49 o 
  -3   9   0        4.84        6.58      1.56 o 
  -2   9   0        5.67        8.64      2.78 o 
  -1   9   0        2.01        2.93      0.87 o 
   0   9   0       22.85       25.08      2.42 o 
   1   9   0        5.11        5.37      1.48 o 
   2   9   0       13.01       12.43      2.11 o 
   3   9   0        0.39        0.44      0.85 o 
  -2  10   0        0.04        0.45      0.81 o 
  -1  10   0        0.06       -0.43      1.21 o 
   0  10   0       21.69       23.75      2.60 o 
   1  10   0        0.75        2.59      1.69 o 
  -1 -10   1        0.34        2.35      1.46 o 
   0 -10   1        4.09        5.23      1.66 o 
   1 -10   1       11.45       12.59      2.05 o 
   2 -10   1        6.10       12.41      1.98 o 
  -3  -9   1        0.15        1.11      0.90 o 
  -2  -9   1        8.02       10.58      1.30 o 
  -1  -9   1        0.45        0.47      1.03 o 
   0  -9   1       48.14       46.46      2.92 o 
   1  -9   1       25.72       26.20      1.60 o 
   2  -9   1       19.92       22.94      2.26 o 
   3  -9   1        0.20        0.63      0.98 o 
   4  -9   1       14.63       14.04      2.22 o 
  -4  -8   1        1.92        2.74      2.04 o 
  -3  -8   1        2.06        2.51      0.87 o 
  -2  -8   1       10.76       12.87      1.51 o 
  -1  -8   1       81.36       89.40      2.96 o 
   0  -8   1       62.76       69.74      1.66 o 
   1  -8   1        0.89        0.71      0.58 o 
   2  -8   1      199.62      210.39      3.68 o 
   3  -8   1       46.05       47.68      2.82 o 
   4  -8   1       36.47       33.17      2.72 o 
   5  -8   1       18.00       14.42      2.08 o 
  -5  -7   1        1.38        1.65      0.85 o 
  -4  -7   1        5.02        3.40      0.93 o 
  -3  -7   1       94.60      101.24      2.69 o 
  -2  -7   1        5.47        5.26      0.91 o 
  -1  -7   1       46.30       51.48      1.77 o 
   0  -7   1        0.91        0.49      0.63 o 
   1  -7   1       75.03       68.99      1.87 o 
   2  -7   1        3.77        4.11      0.98 o 
   3  -7   1      103.32      110.62      3.04 o 
   4  -7   1       34.63       32.25      2.54 o 
   5  -7   1        6.21        8.36      1.64 o 
   6  -7   1       24.01       19.05      2.31 o 
  -6  -6   1       14.36       13.57      3.23 o 
  -5  -6   1        0.17        0.85      0.76 o 
  -4  -6   1       11.23        8.97      1.10 o 
  -3  -6   1       51.72       51.42      1.86 o 
  -2  -6   1       43.55       46.95      4.34 o 
  -1  -6   1        2.70        2.52      0.46 o 
   0  -6   1        6.99        9.23      0.66 o 
   1  -6   1      106.27      109.30      1.75 o 
   2  -6   1       31.10       33.03      1.04 o 
   3  -6   1       30.95       25.78      1.00 o 
   4  -6   1        5.75        3.16      0.97 o 
   5  -6   1        0.44        0.32      0.77 o 
   6  -6   1       14.57       17.00      2.23 o 
  -6  -5   1        9.13       10.94      1.33 o 
  -5  -5   1       25.53       25.02      2.43 o 
  -4  -5   1       10.62       12.42      3.02 o 
  -3  -5   1       17.63       17.06      1.18 o 
  -2  -5   1       49.07       52.70      1.60 o 
  -1  -5   1       15.87       15.08      0.68 o 
   0  -5   1      247.59      253.99      3.09 o 
   1  -5   1      195.80      176.65      2.02 o 
   2  -5   1      224.49      241.62      2.45 o 
   3  -5   1       10.38        7.25      0.90 o 
   4  -5   1       39.62       43.17      1.51 o 
   5  -5   1        9.28        5.76      1.22 o 
   6  -5   1        1.08       -0.31      0.93 o 
  -6  -4   1       47.51       48.41      2.12 o 
  -5  -4   1       38.23       31.95      1.69 o 
  -4  -4   1      157.87      153.05      2.94 o 
  -3  -4   1      130.04      111.06      2.29 o 
  -2  -4   1      151.59      180.81      2.66 o 
  -1  -4   1      757.56      789.83     10.70 o 
   0  -4   1      158.93      167.11      1.75 o 
   1  -4   1      489.62      484.90      3.69 o 
   2  -4   1      190.43      172.21      3.78 o 
   3  -4   1        0.12       -0.35      0.38 o 
   4  -4   1       86.02       75.26      1.50 o 
   5  -4   1        6.09        6.50      0.80 o 
   6  -4   1        1.44        0.59      0.57 o 
   7  -4   1        9.86       10.68      1.89 o 
  -7  -3   1        4.44        2.80      0.94 o 
  -6  -3   1       17.27       20.29      1.56 o 
  -5  -3   1       16.13       14.94      2.14 o 
  -4  -3   1      141.48      155.07      2.87 o 
  -3  -3   1      139.39      125.34      2.26 o 
  -2  -3   1       53.36       46.35      2.08 o 
  -1  -3   1      287.15      286.77      3.88 o 
   0  -3   1      886.70      855.48      3.96 o 
   1  -3   1       45.46       65.49      0.98 o 
   2  -3   1      870.43      951.02      4.61 o 
   3  -3   1      214.31      283.74      2.50 o 
   4  -3   1       94.97       96.04      1.60 o 
   5  -3   1      191.47      189.50      3.23 o 
   6  -3   1       18.50       17.45      1.27 o 
   7  -3   1       13.33       13.25      1.79 o 
  -7  -2   1        1.60        0.42      0.76 o 
  -6  -2   1        0.31       -0.29      0.80 o 
  -5  -2   1       90.71       94.76      2.36 o 
  -4  -2   1        0.65        1.13      0.87 o 
  -3  -2   1      319.61      365.67      3.75 o 
  -2  -2   1        7.14        9.80      0.62 o 
  -1  -2   1      807.13      971.76      4.08 o 
   0  -2   1     5745.90     6334.75     23.81 o 
   1  -2   1      332.74      300.06      2.17 o 
   2  -2   1        0.26        0.42      0.18 o 
   3  -2   1        0.90        0.50      0.24 o 
   4  -2   1        1.19        0.40      0.28 o 
   5  -2   1       62.33       59.81      1.67 o 
   6  -2   1      177.55      184.81      3.41 o 
   7  -2   1        6.08        3.92      1.15 o 
  -7  -1   1        1.91        2.75      0.91 o 
  -6  -1   1        0.51       -0.11      0.41 o 
  -5  -1   1       62.06       63.74      1.57 o 
  -4  -1   1        0.47       -0.05      0.45 o 
  -3  -1   1      190.70      221.85      1.69 o 
  -2  -1   1       41.15       39.61      0.61 o 
  -1  -1   1       42.94       33.74      0.71 o 
   0  -1   1       24.57       37.19      0.54 o 
   1  -1   1     1042.17     1171.99      4.55 o 
   2  -1   1       81.65       75.60      0.98 o 
   3  -1   1      136.70      125.14      1.51 o 
   4  -1   1       10.44       10.71      0.62 o 
   5  -1   1      108.95       97.61      3.59 o 
   6  -1   1        5.43        6.53      1.25 o 
   7  -1   1        5.89        4.76      1.27 o 
  -7   0   1        0.34        0.16      0.55 o 
  -6   0   1        2.09        1.44      0.50 o 
  -5   0   1        5.49        6.77      0.75 o 
  -4   0   1        5.28        3.24      0.36 o 
  -3   0   1       95.85      107.70      1.21 o 
  -2   0   1      103.29      117.42      1.27 o 
  -1   0   1        0.04       -0.49      0.49 o 
   1   0   1     3350.55     3788.36     26.80 o 
   2   0   1      151.53      183.04      1.64 o 
   3   0   1      190.83      179.46      1.82 o 
   4   0   1       60.23       58.09      1.20 o 
   5   0   1        8.16        6.57      0.79 o 
   6   0   1       68.58       68.09      2.12 o 
   7   0   1        2.57        1.56      0.84 o 
  -7   1   1        9.53        9.78      1.12 o 
  -6   1   1        0.16        0.95      0.46 o 
  -5   1   1        0.01       -0.16      0.24 o 
  -4   1   1      102.81      100.59      1.56 o 
  -3   1   1      948.31     1038.35      5.03 o 
  -2   1   1      757.57      832.69      3.80 o 
  -1   1   1      118.35      112.84      1.30 o 
   0   1   1       14.54       11.26      0.30 o 
   1   1   1     3774.95     4231.54     14.06 o 
   2   1   1      788.19      881.48      4.89 o 
   3   1   1      132.09      133.40      1.56 o 
   4   1   1       37.65       30.87      0.93 o 
   5   1   1       17.69       20.97      1.26 o 
   6   1   1       68.43       83.24      2.02 o 
   7   1   1        1.73        1.34      0.92 o 
  -7   2   1       36.11       31.63      2.46 o 
  -6   2   1      169.64      177.18      2.03 o 
  -5   2   1      193.58      187.65      2.44 o 
  -4   2   1      310.85      323.31      2.90 o 
  -3   2   1        9.09        7.42      0.47 o 
  -2   2   1     1276.11     1281.40      5.24 o 
  -1   2   1     4619.08     5261.65     20.61 o 
   0   2   1      120.73      121.11      1.49 o 
   1   2   1     4695.52     5138.03     16.28 o 
   2   2   1      695.01      733.36      3.77 o 
   3   2   1      335.19      376.02      2.76 o 
   4   2   1       53.73       49.84      1.33 o 
   5   2   1       17.35       17.69      1.07 o 
   6   2   1       26.43       29.67      1.43 o 
   7   2   1        5.43        7.37      0.99 o 
  -6   3   1      310.20      327.59      3.71 o 
  -5   3   1        5.99        7.01      0.84 o 
  -4   3   1      290.45      268.28      2.66 o 
  -3   3   1     1367.66     1412.04      7.51 o 
  -2   3   1        0.26        1.92      0.27 o 
  -1   3   1      705.31      703.36      3.44 o 
   0   3   1       89.42       78.22      1.03 o 
   1   3   1      642.29      683.70      3.59 o 
   2   3   1      736.26      760.98      3.60 o 
   3   3   1       74.93       76.38      1.51 o 
   4   3   1       12.53       10.04      0.79 o 
   5   3   1       17.57       16.24      1.63 o 
   6   3   1       14.69       14.81      1.23 o 
   7   3   1        1.57        2.62      1.01 o 
  -7   4   1        5.88        4.87      1.27 o 
  -6   4   1       21.37       24.31      1.52 o 
  -5   4   1        0.35       -0.30      0.61 o 
  -4   4   1       37.64       44.70      2.66 o 
  -3   4   1      182.38      154.80      3.50 o 
  -2   4   1      808.78      891.37      4.59 o 
  -1   4   1       18.18       17.27      0.61 o 
   0   4   1       25.73       18.62      0.66 o 
   1   4   1       52.24       59.53      1.08 o 
   2   4   1      218.39      209.74      2.09 o 
   3   4   1        0.10        0.34      0.43 o 
   4   4   1        9.03        8.09      0.91 o 
   5   4   1        7.22        6.54      0.96 o 
   6   4   1        4.74        3.20      1.11 o 
  -7   5   1        8.31        8.93      1.67 o 
  -6   5   1        0.31        1.04      0.85 o 
  -5   5   1        4.59        3.17      1.05 o 
  -4   5   1        7.58        4.87      2.21 o 
  -3   5   1       27.70       32.66      1.34 o 
  -2   5   1       61.77       53.06      2.56 o 
  -1   5   1        5.68        3.25      0.40 o 
   0   5   1      128.07      135.00      1.74 o 
   1   5   1      159.97      148.11      1.89 o 
   2   5   1       20.47       14.19      1.39 o 
   3   5   1       43.93       40.31      1.55 o 
   4   5   1        8.15        8.44      1.02 o 
   5   5   1        6.32        5.97      1.00 o 
   6   5   1       10.17       13.26      1.47 o 
  -6   6   1        6.42        8.03      1.65 o 
  -5   6   1       19.87       17.46      1.41 o 
  -4   6   1        3.87        6.70      1.87 o 
  -3   6   1       84.93       79.49      2.21 o 
  -2   6   1       12.15       11.73      1.03 o 
  -1   6   1       20.08       23.87      1.24 o 
   0   6   1       19.37       19.06      0.84 o 
   1   6   1        2.01        2.20      0.78 o 
   2   6   1       13.15       11.93      1.07 o 
   3   6   1      142.81      138.10      2.92 o 
   4   6   1        2.90        1.45      0.74 o 
   5   6   1        0.31       -0.65      0.70 o 
  -6   7   1       12.13       18.15      2.28 o 
  -5   7   1        0.05       -0.76      0.76 o 
  -4   7   1       13.08       10.43      1.42 o 
  -3   7   1       69.69       77.70      2.35 o 
  -2   7   1       29.79       31.16      1.61 o 
  -1   7   1        0.03        0.19      0.86 o 
   0   7   1        5.24        5.51      0.85 o 
   1   7   1       38.58       36.61      1.56 o 
   2   7   1      137.28      157.16      3.17 o 
   3   7   1        2.69        2.20      0.75 o 
   4   7   1        0.01        0.57      0.70 o 
   5   7   1        1.23        1.98      1.32 o 
  -5   8   1        4.05        4.97      1.33 o 
  -4   8   1       27.03       24.60      3.21 o 
  -3   8   1      111.26      111.01      2.95 o 
  -2   8   1       36.01       37.26      1.79 o 
  -1   8   1        0.03        0.06      0.54 o 
   0   8   1        2.91        3.08      0.75 o 
   1   8   1       93.63      104.05      4.05 o 
   2   8   1       10.59       11.83      1.93 o 
   3   8   1       43.81       43.51      3.37 o 
   4   8   1        1.32        1.56      0.81 o 
  -4   9   1        0.70        1.44      1.23 o 
  -3   9   1       13.43       17.37      3.88 o 
  -2   9   1       63.15       61.68      2.32 o 
  -1   9   1        9.95       10.72      1.23 o 
   0   9   1        6.01        5.91      1.58 o 
   1   9   1       48.28       58.52      3.40 o 
   2   9   1        0.54        0.14      1.23 o 
   3   9   1        0.25        0.64      1.43 o 
  -2  10   1       10.83       10.85      1.49 o 
  -1  10   1        7.70       10.80      2.09 o 
   0  10   1        0.01       -0.21      1.35 o 
   1  10   1        0.14       -0.23      1.41 o 
  -1 -10   2       18.45       20.45      2.39 o 
   0 -10   2        0.52        1.85      1.21 o 
   2 -10   2       10.88       13.11      2.07 o 
  -3  -9   2        7.58        7.48      1.58 o 
  -2  -9   2        2.38        3.16      0.93 o 
  -1  -9   2        1.30        1.35      0.73 o 
   0  -9   2        7.71        8.01      1.56 o 
   1  -9   2        8.50        7.82      1.31 o 
   2  -9   2        1.09        0.12      0.95 o 
   3  -9   2       61.77       71.84      3.69 o 
   4  -9   2        0.62       -0.17      1.14 o 
  -4  -8   2        4.29        3.43      1.05 o 
  -3  -8   2        1.39        0.60      0.74 o 
  -2  -8   2       14.60       18.21      1.43 o 
  -1  -8   2        0.14        1.08      0.66 o 
   0  -8   2       14.73       12.07      0.89 o 
   1  -8   2       54.49       60.35      1.56 o 
   2  -8   2        3.60        4.02      1.15 o 
   3  -8   2        0.14        0.45      0.76 o 
   4  -8   2        1.46        3.90      1.34 o 
   5  -8   2        2.95        2.27      1.05 o 
  -5  -7   2        0.04       -0.36      0.77 o 
  -4  -7   2       21.28       22.67      2.01 o 
  -3  -7   2       12.74       11.85      1.75 o 
  -2  -7   2        3.86        3.42      0.81 o 
  -1  -7   2        2.47        3.40      0.72 o 
   0  -7   2       25.25       25.82      1.44 o 
   1  -7   2      405.47      419.37      3.76 o 
   2  -7   2        0.22        0.76      0.41 o 
   3  -7   2       40.05       31.65      2.37 o 
   4  -7   2        1.37        2.31      1.03 o 
   5  -7   2        3.82        2.91      1.19 o 
  -6  -6   2       23.79       27.54      2.09 o 
  -5  -6   2        0.74        0.17      0.69 o 
  -4  -6   2       53.04       53.52      2.06 o 
  -3  -6   2      111.70      115.62      2.74 o 
  -2  -6   2       22.26       22.06      1.29 o 
  -1  -6   2        3.72        6.01      0.56 o 
   0  -6   2       47.75       51.05      2.46 o 
   1  -6   2        4.21        3.99      0.52 o 
   2  -6   2      174.83      173.66      2.25 o 
   3  -6   2       70.08       68.19      1.94 o 
   4  -6   2       35.66       33.28      1.54 o 
   5  -6   2       65.76       64.04      3.33 o 
   6  -6   2        0.35       -0.51      1.09 o 
  -6  -5   2       13.65       12.35      1.97 o 
  -5  -5   2        5.55        4.18      1.13 o 
  -4  -5   2       52.44       50.32      2.22 o 
  -3  -5   2       22.71       22.83      1.31 o 
  -2  -5   2      222.84      213.70      4.10 o 
  -1  -5   2      188.10      194.13      3.38 o 
   0  -5   2       81.09       71.18      1.29 o 
   1  -5   2        8.87        7.97      0.57 o 
   2  -5   2      116.47      100.39      1.58 o 
   3  -5   2        4.34        1.76      0.50 o 
   4  -5   2       35.34       35.48      1.49 o 
   5  -5   2        7.25        6.25      0.88 o 
   6  -5   2       34.50       28.64      2.56 o 
  -6  -4   2        2.69        2.15      0.83 o 
  -5  -4   2       25.27       23.68      1.53 o 
  -4  -4   2        0.51        0.92      0.70 o 
  -3  -4   2       88.46       80.84      2.22 o 
  -2  -4   2        7.56        8.46      0.41 o 
  -1  -4   2       88.01      128.99      1.50 o 
   0  -4   2      357.79      446.25      2.99 o 
   1  -4   2      189.94      166.10      1.75 o 
   2  -4   2      174.25      170.87      1.87 o 
   3  -4   2       52.38       55.27      1.57 o 
   4  -4   2       11.83        9.67      0.92 o 
   5  -4   2        0.16       -0.39      0.39 o 
   6  -4   2       17.25       11.37      1.21 o 
   7  -4   2       10.49       10.38      1.24 o 
  -7  -3   2        1.64        0.57      1.42 o 
  -6  -3   2        2.48        0.81      1.06 o 
  -5  -3   2       54.96       58.25      2.41 o 
  -4  -3   2        7.98        7.56      0.84 o 
  -3  -3   2       57.83       56.32      1.57 o 
  -2  -3   2       10.22        5.36      0.60 o 
  -1  -3   2        0.11        0.64      0.38 o 
   0  -3   2       46.26       25.41      0.83 o 
   1  -3   2       60.70       63.17      0.95 o 
   2  -3   2       89.93       70.98      1.36 o 
   3  -3   2      626.18      714.84      3.76 o 
   4  -3   2       32.60       27.26      1.22 o 
   5  -3   2       25.16       23.59      1.36 o 
   6  -3   2        1.54        1.13      0.62 o 
   7  -3   2        8.90       11.16      1.79 o 
  -7  -2   2        8.04        4.96      1.09 o 
  -6  -2   2       20.87       21.09      1.49 o 
  -5  -2   2       54.51       56.46      1.90 o 
  -4  -2   2        3.24        1.82      0.49 o 
  -3  -2   2      122.13       98.09      3.79 o 
  -2  -2   2      428.33      410.86      5.00 o 
  -1  -2   2       31.41       22.42      0.52 o 
   0  -2   2     1151.47     1229.55      8.35 o 
   1  -2   2      124.98      149.34      1.20 o 
   2  -2   2       19.72       19.85      0.54 o 
   3  -2   2      368.52      397.27      3.93 o 
   4  -2   2       14.62       11.31      1.20 o 
   5  -2   2        3.88        2.37      0.82 o 
   6  -2   2        3.31        2.38      0.86 o 
   7  -2   2       19.42       18.51      2.20 o 
  -7  -1   2       38.88       42.88      2.01 o 
  -6  -1   2        5.09        5.92      0.89 o 
  -5  -1   2       31.11       28.81      1.36 o 
  -4  -1   2       46.45       46.31      2.56 o 
  -3  -1   2     1450.44     1680.39     12.66 o 
  -2  -1   2      431.47      437.12      2.86 o 
  -1  -1   2      107.99       92.97      1.38 o 
   0  -1   2        8.73       17.73      0.78 o 
   1  -1   2     1132.11     1215.22      6.07 o 
   2  -1   2     1325.70     1570.93      6.12 o 
   3  -1   2      266.69      292.09      2.40 o 
   4  -1   2       85.25       78.11      1.41 o 
   5  -1   2      114.39      115.00      2.55 o 
   6  -1   2        0.11        0.56      0.78 o 
   7  -1   2       20.55       17.47      2.16 o 
  -7   0   2       52.41       56.39      2.20 o 
  -6   0   2       50.06       49.64      1.52 o 
  -5   0   2        0.19        0.89      0.61 o 
  -4   0   2      418.18      473.29      3.06 o 
  -3   0   2      470.73      555.52      3.35 o 
  -2   0   2     1675.48     1821.41      6.74 o 
  -1   0   2     3395.54     3783.60     11.80 o 
   0   0   2       10.48       13.95      0.58 o 
   1   0   2     4015.39     4508.91     15.85 o 
   2   0   2       19.57       11.36      0.90 o 
   3   0   2       24.01       30.29      1.77 o 
   4   0   2        7.16        7.44      0.56 o 
   5   0   2       91.59       91.72      2.14 o 
   6   0   2       51.69       52.93      2.90 o 
   7   0   2        9.96       13.06      1.98 o 
  -7   1   2       21.67       23.37      1.75 o 
  -6   1   2       51.14       49.58      1.52 o 
  -5   1   2       16.91       15.14      0.72 o 
  -4   1   2       87.30       76.44      1.43 o 
  -3   1   2      419.62      430.62      5.18 o 
  -2   1   2        1.49        1.23      0.22 o 
  -1   1   2     1617.21     1762.49     18.54 o 
   0   1   2     5270.09     5806.78     38.10 o 
   1   1   2     2183.04     2499.43      8.50 o 
   2   1   2       64.64       57.90      1.18 o 
   3   1   2      474.41      524.27      3.46 o 
   4   1   2      182.72      177.98      3.43 o 
   5   1   2       15.62       14.27      1.11 o 
   6   1   2        1.76        1.08      0.94 o 
   7   1   2        0.24        0.33      0.98 o 
  -7   2   2        0.14        1.20      1.00 o 
  -6   2   2        2.70        1.02      0.80 o 
  -5   2   2        7.77        9.41      0.63 o 
  -4   2   2       48.74       45.72      1.47 o 
  -3   2   2       34.82       28.42      0.77 o 
  -2   2   2     1210.64     1226.06      4.31 o 
  -1   2   2      255.22      280.36      3.77 o 
   0   2   2     2305.35     2599.37     16.21 o 
   1   2   2        2.29        0.71      0.51 o 
   2   2   2       85.38       81.93      1.22 o 
   3   2   2       57.95       47.69      1.05 o 
   4   2   2      177.44      178.15      2.99 o 
   5   2   2        9.30        7.73      0.84 o 
   6   2   2        0.68        1.77      0.58 o 
   7   2   2        1.16        1.20      1.02 o 
  -7   3   2       45.88       55.78      2.97 o 
  -6   3   2       21.74       20.19      1.38 o 
  -5   3   2      285.84      282.68      4.48 o 
  -4   3   2      252.35      227.52      3.31 o 
  -3   3   2       60.21       47.64      0.96 o 
  -2   3   2      207.52      217.66      2.78 o 
  -1   3   2      494.49      445.00      5.32 o 
   0   3   2      684.54      747.75      5.02 o 
   1   3   2      279.16      278.83      1.96 o 
   2   3   2      325.89      299.85      2.23 o 
   3   3   2       15.71       14.80      1.50 o 
   4   3   2       10.07        7.84      2.03 o 
   5   3   2       16.83       15.47      1.07 o 
   6   3   2        0.30        0.91      0.58 o 
  -7   4   2        5.01        6.78      1.39 o 
  -6   4   2       70.26       76.85      2.37 o 
  -5   4   2      192.72      179.08      3.31 o 
  -4   4   2       37.58       44.58      2.32 o 
  -3   4   2      771.52      773.01      6.51 o 
  -2   4   2        0.99        0.00      0.16 o 
  -1   4   2       28.39       17.09      0.93 o 
   0   4   2      840.69      889.20      4.55 o 
   1   4   2        8.62        9.77      1.13 o 
   2   4   2      544.79      567.56      3.82 o 
   3   4   2      165.70      149.32      2.27 o 
   4   4   2        2.59        4.66      0.63 o 
   5   4   2        0.83        0.10      0.61 o 
   6   4   2        3.20        1.88      1.01 o 
  -6   5   2       29.87       31.39      1.77 o 
  -5   5   2      222.08      217.03      5.33 o 
  -4   5   2       83.23       73.93      2.14 o 
  -3   5   2      181.66      198.70      3.27 o 
  -2   5   2      420.17      405.75      6.28 o 
  -1   5   2        3.11        1.35      0.48 o 
   0   5   2       75.75       68.93      1.28 o 
   1   5   2       15.95       11.80      0.68 o 
   2   5   2       27.07       28.04      1.26 o 
   3   5   2      111.22      105.81      2.43 o 
   4   5   2        4.61        5.03      0.83 o 
   5   5   2        1.56        1.93      0.75 o 
   6   5   2        0.67        1.54      0.76 o 
  -6   6   2        0.00       -0.73      0.73 o 
  -5   6   2       41.19       43.78      1.91 o 
  -4   6   2       17.50       18.16      1.35 o 
  -3   6   2        1.54        1.25      0.58 o 
  -2   6   2       95.34      101.90      2.45 o 
  -1   6   2      144.77      156.87      2.94 o 
   0   6   2       91.49       93.74      2.90 o 
   1   6   2        6.36        6.57      0.69 o 
   2   6   2        3.76        3.16      0.71 o 
   3   6   2      100.03      104.24      5.39 o 
   4   6   2        2.81        2.20      0.76 o 
   5   6   2        0.09       -0.36      0.62 o 
  -5   7   2        4.14        3.30      0.87 o 
  -4   7   2        0.08        0.39      0.61 o 
  -3   7   2        1.63        2.19      0.73 o 
  -2   7   2        3.77        3.29      0.97 o 
  -1   7   2       19.81       18.54      1.30 o 
   0   7   2       64.33       63.35      2.01 o 
   1   7   2        0.18       -0.67      0.95 o 
   2   7   2        0.26       -0.30      0.57 o 
   3   7   2       28.83       31.72      1.68 o 
   4   7   2        0.73        0.65      0.99 o 
  -5   8   2       31.37       37.12      3.08 o 
  -4   8   2        1.76        2.09      0.84 o 
  -3   8   2       67.34       65.33      2.37 o 
  -2   8   2       82.39       85.65      2.60 o 
  -1   8   2        0.11        0.50      0.63 o 
   0   8   2       10.41        8.39      1.06 o 
   1   8   2        2.40        1.64      1.17 o 
   2   8   2       78.17       77.55      3.81 o 
   3   8   2        9.39        9.11      1.80 o 
  -4   9   2        6.25        9.11      1.43 o 
  -3   9   2        1.42       -0.07      0.84 o 
  -2   9   2        0.02       -0.65      0.65 o 
  -1   9   2       25.08       22.37      2.85 o 
   0   9   2        1.15        2.22      1.35 o 
   1   9   2        2.17        0.62      1.25 o 
   2   9   2        4.55        5.52      1.85 o 
  -1  10   2       12.17       17.52      2.61 o 
   0  10   2        0.40        0.25      1.53 o 
  -1 -10   3        7.68       10.21      1.27 o 
   2 -10   3       28.89       32.22      1.95 o 
  -3  -9   3        7.15        8.11      1.27 o 
  -2  -9   3        0.19        1.37      0.77 o 
  -1  -9   3       11.56       14.27      2.32 o 
   0  -9   3        9.93       11.34      1.17 o 
   1  -9   3        6.87        7.61      1.41 o 
   2  -9   3       36.96       41.06      2.76 o 
   3  -9   3       24.52       27.27      2.67 o 
   4  -9   3        1.19        2.85      1.04 o 
  -4  -8   3        3.58        5.06      1.24 o 
  -3  -8   3        1.25        2.26      0.94 o 
  -2  -8   3       83.56       80.72      4.61 o 
  -1  -8   3        0.51        1.17      0.64 o 
   0  -8   3       78.12       86.96      1.83 o 
   1  -8   3        7.03        7.45      0.89 o 
   2  -8   3       63.66       65.23      2.07 o 
   3  -8   3       83.01       87.06      3.83 o 
   4  -8   3       38.70       32.73      2.74 o 
   5  -8   3       19.38       15.48      2.36 o 
  -5  -7   3        5.42        6.14      1.22 o 
  -4  -7   3        4.59        4.56      0.97 o 
  -3  -7   3        4.03        3.67      0.86 o 
  -2  -7   3       73.78       77.72      2.27 o 
  -1  -7   3      163.36      163.26      3.05 o 
   0  -7   3       41.89       41.11      1.28 o 
   1  -7   3       17.37       12.82      0.84 o 
   2  -7   3      426.35      439.57      5.11 o 
   3  -7   3      110.38      108.13      2.67 o 
   4  -7   3       40.06       40.24      2.60 o 
   5  -7   3        0.38        0.26      1.13 o 
  -6  -6   3        0.32        1.23      1.14 o 
  -5  -6   3        9.16       12.54      3.24 o 
  -4  -6   3       18.03       15.59      1.60 o 
  -3  -6   3       82.84       82.55      2.83 o 
  -2  -6   3        0.97        0.92      0.59 o 
  -1  -6   3       54.55       54.23      2.98 o 
   0  -6   3       38.29       41.38      1.11 o 
   1  -6   3       29.44       26.45      0.95 o 
   2  -6   3       35.27       32.44      1.37 o 
   3  -6   3       94.10       97.92      2.02 o 
   4  -6   3        1.93        2.85      0.70 o 
   5  -6   3        0.21       -1.08      1.08 o 
   6  -6   3        7.56        7.48      1.78 o 
  -6  -5   3        3.09        1.81      0.89 o 
  -5  -5   3       88.56       92.00      2.73 o 
  -4  -5   3       64.87       69.27      2.21 o 
  -3  -5   3       55.86       54.14      1.84 o 
  -2  -5   3       11.32        8.99      2.28 o 
  -1  -5   3        2.15        1.44      0.34 o 
   0  -5   3       47.39       29.79      0.88 o 
   1  -5   3       23.63       24.09      1.17 o 
   2  -5   3        6.88        4.27      0.93 o 
   3  -5   3       94.43       90.52      2.93 o 
   4  -5   3       10.39       12.81      1.15 o 
   5  -5   3        5.84        4.26      0.84 o 
   6  -5   3        4.11        5.43      1.02 o 
  -6  -4   3        0.43       -0.03      1.31 o 
  -5  -4   3      169.64      183.37      3.62 o 
  -4  -4   3        5.09        5.10      0.95 o 
  -3  -4   3       80.57       80.24      2.02 o 
  -2  -4   3        5.63        3.00      0.55 o 
  -1  -4   3      351.26      393.06      2.87 o 
   0  -4   3       95.65       98.47      1.89 o 
   1  -4   3        0.34        0.29      0.26 o 
   2  -4   3       14.29        9.78      0.52 o 
   3  -4   3       20.10       18.32      1.10 o 
   4  -4   3      110.13      102.27      2.43 o 
   5  -4   3        6.50        8.19      1.02 o 
   6  -4   3        0.91        0.32      0.62 o 
  -7  -3   3        2.62        3.62      0.99 o 
  -6  -3   3       44.08       45.87      2.25 o 
  -5  -3   3        8.35        8.29      1.01 o 
  -4  -3   3        0.35        0.51      0.48 o 
  -3  -3   3        1.09        1.64      0.50 o 
  -2  -3   3        4.31        6.27      0.40 o 
  -1  -3   3     1454.21     1593.51      6.47 o 
   0  -3   3      334.53      312.19      2.64 o 
   1  -3   3       68.57       76.59      1.55 o 
   2  -3   3       74.52      101.35      1.87 o 
   3  -3   3        1.13        1.64      0.47 o 
   4  -3   3       11.33        8.51      0.91 o 
   5  -3   3       45.37       43.26      1.72 o 
   6  -3   3        0.05       -0.67      0.96 o 
   7  -3   3       12.77       10.28      1.71 o 
  -7  -2   3        6.69        5.62      1.05 o 
  -6  -2   3        1.99        3.51      0.81 o 
  -5  -2   3       77.74       67.52      2.01 o 
  -4  -2   3       24.46       19.35      1.15 o 
  -3  -2   3       36.36       32.29      0.73 o 
  -2  -2   3       68.57       72.00      1.49 o 
  -1  -2   3        5.98        6.49      0.39 o 
   0  -2   3      836.04      880.23      3.94 o 
   1  -2   3      308.87      307.48      2.93 o 
   2  -2   3      325.52      359.98      4.90 o 
   3  -2   3       18.64       29.23      1.55 o 
   4  -2   3       67.20       67.14      5.41 o 
   5  -2   3      112.04      106.72      2.88 o 
   6  -2   3        0.07       -0.37      0.55 o 
   7  -2   3       23.25       24.26      2.54 o 
  -7  -1   3       16.14       12.05      1.32 o 
  -6  -1   3        9.47        6.92      2.28 o 
  -5  -1   3       29.16       30.83      1.40 o 
  -4  -1   3      224.71      241.68      3.25 o 
  -3  -1   3       24.87       23.59      2.19 o 
  -2  -1   3      216.62      218.30      1.83 o 
  -1  -1   3      451.82      457.92      5.18 o 
   0  -1   3      243.60      278.83      2.46 o 
   1  -1   3        4.58        3.09      0.41 o 
   2  -1   3        8.97        9.90      0.39 o 
   3  -1   3      283.67      310.71      3.51 o 
   4  -1   3      354.36      360.40      8.30 o 
   5  -1   3       10.78       11.04      1.04 o 
   6  -1   3       22.79       24.76      2.29 o 
   7  -1   3        6.52        7.11      1.54 o 
  -7   0   3        2.62        5.66      1.07 o 
  -6   0   3       13.70       15.05      1.27 o 
  -5   0   3        1.36        1.34      1.10 o 
  -4   0   3       23.35       20.84      0.76 o 
  -3   0   3      400.44      498.29      4.49 o 
  -2   0   3     1564.78     1755.48     12.01 o 
  -1   0   3      306.34      301.44      1.97 o 
   0   0   3     1803.33     1907.96      6.76 o 
   1   0   3        1.02        0.68      0.27 o 
   2   0   3       85.75       90.86      1.19 o 
   3   0   3      343.15      368.75      3.77 o 
   4   0   3       40.21       37.93      1.04 o 
   5   0   3       76.11       76.28      2.42 o 
   6   0   3        0.48       -0.73      0.73 o 
   7   0   3        0.13        0.87      0.87 o 
  -7   1   3        6.77        8.91      1.65 o 
  -6   1   3       13.28       14.31      1.64 o 
  -5   1   3       14.43       12.85      0.79 o 
  -4   1   3      158.09      130.18      1.80 o 
  -3   1   3      235.23      245.21      2.21 o 
  -2   1   3     1257.08     1446.64      5.87 o 
  -1   1   3      509.26      484.09      5.00 o 
   0   1   3      297.65      344.45      2.51 o 
   1   1   3      137.59      140.44      1.45 o 
   2   1   3     1016.32     1156.44      5.39 o 
   3   1   3       73.07       72.85      1.32 o 
   4   1   3       74.60       71.97      2.00 o 
   5   1   3        7.58        8.48      0.95 o 
   6   1   3        7.13        6.29      1.39 o 
   7   1   3       16.19       19.55      1.90 o 
  -7   2   3        0.58        1.56      1.00 o 
  -6   2   3      167.48      164.41      4.86 o 
  -5   2   3       50.91       42.49      1.58 o 
  -4   2   3       24.05       21.68      0.82 o 
  -3   2   3      574.47      560.15      7.98 o 
  -2   2   3        3.07        1.69      0.33 o 
  -1   2   3     2125.91     2419.12     17.33 o 
   0   2   3      422.50      432.66      6.22 o 
   1   2   3      183.51      176.74      1.73 o 
   2   2   3     1192.39     1298.23      8.61 o 
   3   2   3        4.68        3.85      0.49 o 
   4   2   3        0.69        0.32      0.45 o 
   5   2   3        0.04       -0.49      0.49 o 
   6   2   3        9.21        9.43      1.21 o 
  -7   3   3        6.07        7.55      1.52 o 
  -6   3   3        1.35        2.06      0.90 o 
  -5   3   3      529.19      577.00      6.03 o 
  -4   3   3       11.70        6.57      0.77 o 
  -3   3   3        2.68        2.47      0.48 o 
  -2   3   3      117.31       90.71      1.88 o 
  -1   3   3      244.60      239.61      2.91 o 
   0   3   3      263.26      282.66      2.79 o 
   1   3   3      102.16       95.46      1.18 o 
   2   3   3       85.76       93.70      2.25 o 
   3   3   3       65.14       65.50      1.84 o 
   4   3   3        6.45        3.87      0.74 o 
   5   3   3        6.26        6.37      0.77 o 
   6   3   3        0.04       -0.16      0.67 o 
  -7   4   3        1.85        1.16      1.12 o 
  -6   4   3       36.11       39.91      1.85 o 
  -5   4   3       56.00       64.17      2.10 o 
  -4   4   3        7.12        8.26      0.91 o 
  -3   4   3      460.03      439.29      6.72 o 
  -2   4   3        5.13        5.92      0.70 o 
  -1   4   3      238.43      232.64      7.23 o 
   0   4   3       27.07       19.50      0.72 o 
   1   4   3      120.73      116.36      1.64 o 
   2   4   3       13.95       10.83      0.79 o 
   3   4   3       21.08       18.76      1.33 o 
   4   4   3        1.42        2.94      0.54 o 
   5   4   3       19.50       18.37      1.23 o 
   6   4   3        0.08        1.03      0.60 o 
  -6   5   3        3.60        4.84      0.89 o 
  -5   5   3       39.86       40.91      1.79 o 
  -4   5   3       74.46       61.18      2.04 o 
  -3   5   3        4.72        3.34      0.73 o 
  -2   5   3      265.83      253.73      3.69 o 
  -1   5   3       42.47       40.03      1.48 o 
   0   5   3      345.80      333.98      8.28 o 
   1   5   3      244.06      235.23      2.52 o 
   2   5   3        0.05        0.18      0.75 o 
   3   5   3        9.23        9.37      0.98 o 
   4   5   3       18.99       14.27      1.23 o 
   5   5   3       15.52       14.57      1.76 o 
  -6   6   3        5.67        3.02      1.30 o 
  -5   6   3       91.44      109.56      2.98 o 
  -4   6   3      231.05      223.49      4.02 o 
  -3   6   3        5.13        3.77      0.79 o 
  -2   6   3       96.40       90.93      2.42 o 
  -1   6   3       24.57       23.85      1.38 o 
   0   6   3        1.22        0.49      0.68 o 
   1   6   3      212.84      205.75      3.31 o 
   2   6   3       39.35       36.30      1.52 o 
   3   6   3        1.92        2.22      0.68 o 
   4   6   3       31.69       27.25      1.72 o 
   5   6   3        0.15        0.89      0.75 o 
  -5   7   3        6.47        7.15      1.13 o 
  -4   7   3       92.94       99.79      2.89 o 
  -3   7   3       68.90       74.11      2.44 o 
  -2   7   3       28.87       27.69      3.67 o 
  -1   7   3       31.38       32.02      1.69 o 
   0   7   3        0.61        0.72      0.60 o 
   1   7   3        7.06        4.81      1.34 o 
   2   7   3        0.19       -0.16      0.95 o 
   3   7   3        2.12        2.45      1.23 o 
   4   7   3        5.50        3.69      0.98 o 
  -4   8   3        6.10        5.70      1.21 o 
  -3   8   3       31.53       31.06      1.88 o 
  -2   8   3       14.92       13.55      1.40 o 
  -1   8   3       24.51       22.83      2.20 o 
   0   8   3        2.11        3.42      1.03 o 
   1   8   3        5.33        9.40      1.81 o 
   2   8   3       60.99       58.97      3.42 o 
   3   8   3       36.82       38.67      3.22 o 
  -3   9   3       18.09       17.04      1.71 o 
  -2   9   3        0.80        0.04      0.79 o 
  -1   9   3        0.00        0.18      0.74 o 
   0   9   3        2.10        2.36      1.53 o 
   1   9   3       15.88       14.24      2.38 o 
   2   9   3        1.10        1.36      1.05 o 
  -1 -10   4        1.60        3.11      1.27 o 
   0 -10   4        1.35        2.64      1.15 o 
  -3  -9   4        2.08        2.42      0.96 o 
  -2  -9   4        0.57        1.54      0.80 o 
  -1  -9   4       21.43       19.82      1.52 o 
   0  -9   4        0.98        1.39      1.08 o 
   1  -9   4        1.11        0.34      1.15 o 
   2  -9   4        8.31        8.76      1.54 o 
   3  -9   4        5.36        7.17      1.52 o 
  -4  -8   4        0.60        0.97      0.86 o 
  -3  -8   4        7.19        5.65      1.03 o 
  -2  -8   4        0.47        0.12      0.70 o 
  -1  -8   4        6.83        3.92      0.82 o 
   0  -8   4       50.68       64.97      3.02 o 
   1  -8   4       72.36       71.62      2.17 o 
   2  -8   4        0.03        0.39      1.17 o 
   3  -8   4       53.19       59.28      3.09 o 
   4  -8   4        2.60        1.73      1.20 o 
  -5  -7   4        7.98        8.45      1.38 o 
  -4  -7   4       13.46       15.29      1.54 o 
  -3  -7   4        0.16       -0.54      0.63 o 
  -2  -7   4        2.00        4.32      0.86 o 
  -1  -7   4        4.47        4.77      0.90 o 
   0  -7   4       30.81       33.79      1.14 o 
   1  -7   4      185.17      206.61      4.46 o 
   2  -7   4        8.18        8.45      1.05 o 
   3  -7   4        2.07        1.33      0.65 o 
   4  -7   4       53.70       58.05      2.19 o 
   5  -7   4        3.04        3.61      1.50 o 
  -6  -6   4        0.43        0.04      1.05 o 
  -5  -6   4       20.27       16.94      1.56 o 
  -4  -6   4       71.71       75.55      2.46 o 
  -3  -6   4        8.68        7.24      1.32 o 
  -2  -6   4        0.18        0.16      0.59 o 
  -1  -6   4      201.36      197.39      2.40 o 
   0  -6   4       61.31       62.59      1.38 o 
   1  -6   4      648.66      670.29      6.12 o 
   2  -6   4        3.58        3.31      0.64 o 
   3  -6   4        2.53        3.96      0.74 o 
   4  -6   4      192.25      196.54      7.35 o 
   5  -6   4       24.78       32.73      1.89 o 
  -6  -5   4       23.97       25.82      3.17 o 
  -5  -5   4        1.17        1.24      0.72 o 
  -4  -5   4        0.68        0.42      0.63 o 
  -3  -5   4      199.12      210.11      3.53 o 
  -2  -5   4        3.12        1.44      0.54 o 
  -1  -5   4      422.60      438.87      4.57 o 
   0  -5   4      501.33      497.39      3.63 o 
   1  -5   4      124.35      129.37      1.76 o 
   2  -5   4       62.14       48.32      1.61 o 
   3  -5   4       16.21       16.96      1.20 o 
   4  -5   4        3.63        2.45      0.82 o 
   5  -5   4      130.94      132.74      3.22 o 
   6  -5   4        0.11        1.38      1.45 o 
  -6  -4   4        3.95        3.34      1.03 o 
  -5  -4   4        1.66        1.25      0.69 o 
  -4  -4   4      387.85      403.15      5.02 o 
  -3  -4   4       16.47       17.14      1.14 o 
  -2  -4   4       24.88       19.33      0.75 o 
  -1  -4   4       21.94       21.02      1.10 o 
   0  -4   4      314.77      279.37      3.15 o 
   1  -4   4      284.20      282.40      2.32 o 
   2  -4   4       58.11       47.12      2.82 o 
   3  -4   4        0.40        0.30      0.45 o 
   4  -4   4       39.94       42.70      1.70 o 
   5  -4   4        0.44       -0.14      0.55 o 
   6  -4   4        4.80        5.57      1.03 o 
  -7  -3   4        0.02        0.52      0.85 o 
  -6  -3   4        0.09        0.39      0.64 o 
  -5  -3   4        0.99       -0.04      0.56 o 
  -4  -3   4      121.06      126.45      2.66 o 
  -3  -3   4       18.56       17.76      1.05 o 
  -2  -3   4       12.56       12.32      0.62 o 
  -1  -3   4      112.93      165.97      5.17 o 
   0  -3   4      540.60      634.67      3.59 o 
   1  -3   4      172.12      157.88      2.37 o 
   2  -3   4       39.39       36.08      1.93 o 
   3  -3   4        0.09        0.16      0.41 o 
   4  -3   4       84.51       85.28      2.25 o 
   5  -3   4       32.74       31.64      1.60 o 
   6  -3   4        6.31        5.62      1.00 o 
  -7  -2   4        2.42        0.98      0.79 o 
  -6  -2   4        0.70        0.32      0.73 o 
  -5  -2   4        4.02        4.17      0.78 o 
  -4  -2   4       87.84       92.91      2.19 o 
  -3  -2   4       72.95       76.01      2.12 o 
  -2  -2   4       12.31       10.15      0.92 o 
  -1  -2   4       26.28       21.39      0.65 o 
   0  -2   4      341.73      340.37      3.18 o 
   1  -2   4      103.55      105.60      1.85 o 
   2  -2   4       36.74       41.15      1.29 o 
   3  -2   4       83.50       79.74      1.92 o 
   4  -2   4       29.45       32.64      1.43 o 
   5  -2   4       27.72       29.90      1.61 o 
   6  -2   4       16.85       17.39      1.47 o 
  -7  -1   4       17.98       17.10      1.50 o 
  -6  -1   4       22.23       20.80      1.85 o 
  -5  -1   4        2.25        1.29      0.57 o 
  -4  -1   4        0.91        1.06      0.49 o 
  -3  -1   4       10.47       10.06      0.57 o 
  -2  -1   4        1.90        1.25      0.31 o 
  -1  -1   4       97.02      114.91      3.70 o 
   0  -1   4       84.93       82.76      1.07 o 
   1  -1   4       64.41       54.00      1.29 o 
   2  -1   4       15.81       11.99      0.45 o 
   3  -1   4        1.65        3.15      0.57 o 
   4  -1   4       30.27       33.36      1.39 o 
   5  -1   4        8.80        6.73      0.93 o 
   6  -1   4        8.49        5.15      1.28 o 
  -7   0   4       16.34       21.82      2.46 o 
  -6   0   4        2.75        1.36      0.72 o 
  -5   0   4        0.09       -0.07      0.50 o 
  -4   0   4       70.88       75.70      1.42 o 
  -3   0   4       60.50       64.66      1.48 o 
  -2   0   4      126.91      159.87      1.67 o 
  -1   0   4       63.31       50.99      2.79 o 
   0   0   4        0.15        0.16      0.19 o 
   1   0   4     1127.77     1219.41      5.28 o 
   2   0   4       81.16       90.54      1.28 o 
   3   0   4        4.82        4.34      0.44 o 
   4   0   4       56.98       53.92      1.77 o 
   5   0   4       17.79       18.37      3.66 o 
   6   0   4        2.36        4.54      1.30 o 
  -7   1   4        0.21        0.30      1.05 o 
  -6   1   4        0.01       -0.03      0.79 o 
  -5   1   4        2.96        2.55      0.60 o 
  -4   1   4      245.78      253.37      3.20 o 
  -3   1   4      295.31      306.78      2.57 o 
  -2   1   4      218.89      275.73      2.17 o 
  -1   1   4     1106.58     1183.14      5.08 o 
   0   1   4       71.24       74.77      1.07 o 
   1   1   4      730.97      809.97      4.25 o 
   2   1   4      105.17      100.39      1.53 o 
   3   1   4      100.66      105.07      1.91 o 
   4   1   4       25.23       25.64      0.99 o 
   5   1   4       80.93       79.55      3.46 o 
   6   1   4        5.58        4.71      1.54 o 
  -7   2   4        9.52        8.46      1.74 o 
  -6   2   4        2.75        2.87      1.23 o 
  -5   2   4        2.75        2.03      0.60 o 
  -4   2   4        0.13        0.16      0.32 o 
  -3   2   4      719.78      707.41      4.03 o 
  -2   2   4      167.26      163.02      2.45 o 
  -1   2   4       84.59      105.33      2.67 o 
   0   2   4     1302.84     1351.23      5.85 o 
   1   2   4        0.14        0.10      0.28 o 
   2   2   4       25.62       30.52      1.01 o 
   3   2   4      187.72      180.51      2.25 o 
   4   2   4        4.82        5.46      0.76 o 
   5   2   4       26.76       25.71      2.39 o 
   6   2   4        1.49        3.05      1.47 o 
  -7   3   4        5.41        7.35      1.69 o 
  -6   3   4        0.07       -0.39      0.73 o 
  -5   3   4       22.85       24.22      2.17 o 
  -4   3   4      116.31       96.60      2.32 o 
  -3   3   4      132.82      119.87      2.41 o 
  -2   3   4      285.60      241.51      4.56 o 
  -1   3   4      571.86      598.79      7.18 o 
   0   3   4       61.30       55.42      1.02 o 
   1   3   4      279.55      276.29      2.55 o 
   2   3   4       51.65       52.85      1.30 o 
   3   3   4       14.07        9.07      1.17 o 
   4   3   4        1.66        1.64      0.62 o 
   5   3   4        7.35        7.23      2.38 o 
   6   3   4        5.67        8.02      1.26 o 
  -7   4   4       52.99       57.20      3.52 o 
  -6   4   4       29.30       27.50      1.72 o 
  -5   4   4        9.68       10.48      1.13 o 
  -4   4   4      458.29      454.71      5.39 o 
  -3   4   4       47.94       51.04      1.82 o 
  -2   4   4      101.34       99.64      2.87 o 
  -1   4   4        0.06       -0.35      0.35 o 
   0   4   4       59.97       55.79      2.36 o 
   1   4   4      440.10      464.46      4.94 o 
   2   4   4       17.12       14.11      0.69 o 
   3   4   4        7.30        6.92      0.70 o 
   4   4   4        1.59        2.05      0.52 o 
   5   4   4        0.00        0.66      0.56 o 
  -6   5   4       42.99       46.69      2.09 o 
  -5   5   4        2.82        4.08      1.13 o 
  -4   5   4      199.03      210.13      4.31 o 
  -3   5   4       79.74       76.48      2.22 o 
  -2   5   4        1.85        2.36      0.60 o 
  -1   5   4        2.62        1.74      0.57 o 
   0   5   4       29.03       31.20      2.52 o 
   1   5   4        0.24       -0.22      0.49 o 
   2   5   4        8.96       10.44      0.77 o 
   3   5   4        1.79        2.14      0.51 o 
   4   5   4       15.63       17.12      1.16 o 
   5   5   4        5.46        4.90      0.98 o 
  -6   6   4        7.63        9.62      1.28 o 
  -5   6   4        2.49        4.14      0.86 o 
  -4   6   4        1.38        1.62      0.66 o 
  -3   6   4        3.28        5.88      1.11 o 
  -2   6   4      115.16      117.50      5.03 o 
  -1   6   4        0.47        0.33      0.59 o 
   0   6   4       12.89       16.72      1.23 o 
   1   6   4        4.14        4.93      0.84 o 
   2   6   4        8.95        5.16      1.34 o 
   3   6   4        0.77        2.09      0.71 o 
   4   6   4        4.21        4.61      0.92 o 
  -5   7   4        0.05        0.22      0.65 o 
  -4   7   4       16.68       19.81      1.60 o 
  -3   7   4       28.42       31.21      1.81 o 
  -2   7   4        3.67        3.10      0.83 o 
  -1   7   4      147.50      159.25      3.42 o 
   0   7   4        7.79        6.17      0.96 o 
   1   7   4       17.14       19.23      2.22 o 
   2   7   4       40.26       41.56      2.82 o 
   3   7   4        2.10        3.26      1.37 o 
   4   7   4        1.60        2.15      1.20 o 
  -4   8   4       15.46       17.67      1.73 o 
  -3   8   4       64.59       71.07      2.63 o 
  -2   8   4       23.45       23.27      1.70 o 
  -1   8   4       27.23       30.14      1.81 o 
   0   8   4       26.24       26.03      3.15 o 
   1   8   4        0.61       -0.06      1.14 o 
   2   8   4        1.58        0.94      1.23 o 
   3   8   4       48.10       46.47      3.20 o 
  -3   9   4        0.62        0.13      0.90 o 
  -2   9   4       68.75       72.53      2.79 o 
  -1   9   4        3.38        3.10      0.99 o 
   0   9   4        4.58        3.06      1.61 o 
   1   9   4        8.52        9.57      1.89 o 
   0 -10   5       35.45       45.44      2.98 o 
   1 -10   5       10.65       10.59      1.71 o 
  -3  -9   5        1.69        2.41      0.99 o 
  -2  -9   5        0.77        0.90      0.82 o 
  -1  -9   5        0.26        0.83      1.07 o 
   0  -9   5        5.08        7.20      1.52 o 
   1  -9   5       41.62       46.14      2.29 o 
   2  -9   5        5.96        6.53      1.03 o 
   3  -9   5       21.65       22.39      2.55 o 
  -4  -8   5        6.56        8.11      1.27 o 
  -3  -8   5        4.53        5.25      1.01 o 
  -2  -8   5        0.01        0.09      1.04 o 
  -1  -8   5       29.60       28.42      2.45 o 
   0  -8   5        1.77        1.48      0.91 o 
   1  -8   5       57.87       55.17      2.01 o 
   2  -8   5        0.36        0.78      0.66 o 
   3  -8   5        2.69        4.14      1.81 o 
   4  -8   5       19.40       18.73      2.02 o 
  -5  -7   5        0.06       -0.66      0.92 o 
  -4  -7   5        1.60        0.28      0.95 o 
  -3  -7   5        0.21        0.31      0.69 o 
  -2  -7   5       51.80       45.61      1.87 o 
  -1  -7   5       21.03       17.88      1.28 o 
   0  -7   5       44.67       47.86      2.71 o 
   1  -7   5       61.05       64.72      2.05 o 
   2  -7   5        1.83        1.61      0.64 o 
   3  -7   5       21.79       17.76      1.44 o 
   4  -7   5        3.34        7.95      1.29 o 
   5  -7   5       17.58       18.52      1.71 o 
  -5  -6   5        0.00        0.23      0.82 o 
  -4  -6   5       45.30       42.23      1.94 o 
  -3  -6   5       21.39       19.79      1.43 o 
  -2  -6   5        9.30       11.00      1.09 o 
  -1  -6   5       54.30       57.61      5.82 o 
   0  -6   5       11.00        7.02      0.84 o 
   1  -6   5        0.43        0.16      0.47 o 
   2  -6   5      778.73      841.38      7.56 o 
   3  -6   5       29.73       29.66      1.63 o 
   4  -6   5       11.83       15.15      1.50 o 
   5  -6   5       12.67       10.62      1.32 o 
  -6  -5   5        3.39        1.40      0.99 o 
  -5  -5   5        6.87        8.35      1.13 o 
  -4  -5   5        1.62        1.83      0.74 o 
  -3  -5   5       87.60       83.19      2.32 o 
  -2  -5   5       14.11       12.93      1.05 o 
  -1  -5   5        8.71        6.77      0.59 o 
   0  -5   5      192.76      209.14      3.49 o 
   1  -5   5       25.76       20.93      1.17 o 
   2  -5   5      169.90      172.77      3.93 o 
   3  -5   5       53.56       49.48      1.85 o 
   4  -5   5       11.53        9.39      1.13 o 
   5  -5   5       40.09       44.49      2.04 o 
   6  -5   5        9.76        9.97      1.33 o 
  -6  -4   5        0.02        0.65      0.82 o 
  -5  -4   5       85.17       84.80      2.55 o 
  -4  -4   5      305.24      351.89      4.80 o 
  -3  -4   5        1.19        1.67      0.63 o 
  -2  -4   5      236.01      231.44      2.44 o 
  -1  -4   5        2.27        3.01      0.75 o 
   0  -4   5      570.56      584.03      4.66 o 
   1  -4   5       26.10       21.02      1.18 o 
   2  -4   5      102.33       88.73      2.13 o 
   3  -4   5      137.72      120.98      2.68 o 
   4  -4   5        2.07        1.59      0.65 o 
   5  -4   5       27.15       24.87      1.66 o 
   6  -4   5       15.06       18.05      1.64 o 
  -7  -3   5       20.02       22.29      1.90 o 
  -6  -3   5        3.30        1.83      0.86 o 
  -5  -3   5       55.98       59.89      2.11 o 
  -4  -3   5        7.17        4.58      0.78 o 
  -3  -3   5       58.76       60.24      1.75 o 
  -2  -3   5      516.51      537.85      5.52 o 
  -1  -3   5      477.25      519.29      3.53 o 
   0  -3   5      390.31      438.85      4.18 o 
   1  -3   5      212.78      183.98      3.87 o 
   2  -3   5       42.99       38.65      1.38 o 
   3  -3   5       10.84       10.70      1.70 o 
   4  -3   5       14.87       11.41      1.13 o 
   5  -3   5        0.54       -0.30      0.60 o 
   6  -3   5       17.43       21.01      1.87 o 
  -7  -2   5       13.23       14.85      1.50 o 
  -6  -2   5       33.77       33.17      1.83 o 
  -5  -2   5        7.03        5.59      1.49 o 
  -4  -2   5       43.42       44.14      1.62 o 
  -3  -2   5      174.93      168.72      2.02 o 
  -2  -2   5        4.71        5.21      0.48 o 
  -1  -2   5      327.16      344.71      2.68 o 
   0  -2   5       13.57        8.31      0.46 o 
   1  -2   5      241.93      241.47      3.04 o 
   2  -2   5       80.56       67.09      4.73 o 
   3  -2   5       16.24       11.83      1.81 o 
   4  -2   5       12.21       12.80      1.14 o 
   5  -2   5       12.77       11.99      1.44 o 
   6  -2   5        5.97        5.53      1.04 o 
  -7  -1   5        0.52        0.77      1.13 o 
  -6  -1   5        2.43        1.10      0.70 o 
  -5  -1   5       42.22       43.99      2.17 o 
  -4  -1   5       34.79       35.50      1.41 o 
  -3  -1   5      378.79      391.59      3.14 o 
  -2  -1   5      100.35      107.70      1.52 o 
  -1  -1   5      248.67      259.15      3.46 o 
   0  -1   5       12.49       11.46      0.51 o 
   1  -1   5       20.38       21.69      0.62 o 
   2  -1   5      439.86      478.51      5.38 o 
   3  -1   5       32.78       32.59      1.37 o 
   4  -1   5       91.71       90.26      2.36 o 
   5  -1   5       55.43       54.32      2.05 o 
   6  -1   5        0.46       -0.40      0.85 o 
  -7   0   5        0.51        1.45      1.19 o 
  -6   0   5       14.19        9.15      1.64 o 
  -5   0   5        0.03        0.11      0.48 o 
  -4   0   5       31.28       36.52      1.84 o 
  -3   0   5       95.27       92.51      1.48 o 
  -2   0   5      443.35      479.89      3.25 o 
  -1   0   5      126.46      129.16      1.53 o 
   0   0   5       30.49       38.79      0.87 o 
   1   0   5       20.62       19.64      0.68 o 
   2   0   5      200.88      221.81      2.17 o 
   3   0   5       40.11       49.25      1.92 o 
   4   0   5       18.20       18.25      1.29 o 
   5   0   5        2.34        1.42      0.72 o 
   6   0   5       19.41       20.81      2.36 o 
  -7   1   5       14.60       11.97      2.07 o 
  -6   1   5        7.81        4.35      1.26 o 
  -5   1   5        0.50        0.89      0.49 o 
  -4   1   5       33.23       35.92      1.41 o 
  -3   1   5      160.67      181.17      2.52 o 
  -2   1   5      125.58      118.83      1.60 o 
  -1   1   5      477.52      539.85      7.07 o 
   0   1   5      280.01      310.39      2.47 o 
   1   1   5       17.11       15.94      0.67 o 
   2   1   5      482.29      523.86      5.48 o 
   3   1   5       44.15       42.11      1.15 o 
   4   1   5       89.27       92.13      2.40 o 
   5   1   5        0.42        1.54      1.00 o 
   6   1   5        0.98        4.25      1.77 o 
  -7   2   5        7.24        6.45      1.64 o 
  -6   2   5        2.18        3.05      1.19 o 
  -5   2   5        0.52        0.67      0.81 o 
  -4   2   5        9.22        6.34      0.85 o 
  -3   2   5        6.78        4.08      0.62 o 
  -2   2   5       31.22       27.02      1.12 o 
  -1   2   5        2.62        4.52      0.37 o 
   0   2   5      174.04      187.86      1.96 o 
   1   2   5        1.01        0.54      0.31 o 
   2   2   5      337.19      348.13      6.07 o 
   3   2   5        7.59        7.89      0.76 o 
   4   2   5        0.00        0.04      0.64 o 
   5   2   5        3.96        3.19      1.28 o 
   6   2   5        2.29        1.02      1.44 o 
  -7   3   5       14.97       15.03      2.26 o 
  -6   3   5       54.92       60.99      3.20 o 
  -5   3   5        6.90        8.14      0.96 o 
  -4   3   5       13.55       13.31      1.11 o 
  -3   3   5       20.07       12.51      1.00 o 
  -2   3   5      476.36      476.86      4.91 o 
  -1   3   5       50.52       47.39      1.50 o 
   0   3   5      148.78      142.69      1.74 o 
   1   3   5       37.67       33.84      1.76 o 
   2   3   5      111.18      114.93      1.87 o 
   3   3   5        4.49        6.11      0.68 o 
   4   3   5        8.49        5.20      0.82 o 
   5   3   5        1.11        2.35      1.29 o 
  -6   4   5       31.41       30.75      2.28 o 
  -5   4   5      100.91      114.07      2.93 o 
  -4   4   5        1.44        1.21      0.55 o 
  -3   4   5       24.42       21.77      1.35 o 
  -2   4   5      347.98      302.34      4.08 o 
  -1   4   5      357.80      353.62      6.04 o 
   0   4   5       50.15       45.65      1.60 o 
   1   4   5        4.62        3.10      0.40 o 
   2   4   5      114.71      104.82      1.91 o 
   3   4   5       12.00       14.70      0.95 o 
   4   4   5        9.96       11.08      1.63 o 
   5   4   5        0.00        0.44      0.69 o 
  -6   5   5       81.87       91.91      6.09 o 
  -5   5   5        1.14        1.28      0.99 o 
  -4   5   5        0.86        1.23      0.68 o 
  -3   5   5      156.27      157.56      7.75 o 
  -2   5   5       90.63       83.71      2.29 o 
  -1   5   5      247.97      248.81      3.84 o 
   0   5   5        3.33        2.94      0.71 o 
   1   5   5        0.20        0.30      0.55 o 
   2   5   5       35.22       34.33      1.54 o 
   3   5   5        6.79        6.84      1.49 o 
   4   5   5        2.99        3.45      0.89 o 
   5   5   5        8.23       10.72      1.33 o 
  -5   6   5       40.27       45.31      2.12 o 
  -4   6   5       28.76       29.28      1.78 o 
  -3   6   5       49.12       53.71      2.09 o 
  -2   6   5       11.15       10.58      1.15 o 
  -1   6   5       15.88       13.70      1.77 o 
   0   6   5       40.61       40.43      1.73 o 
   1   6   5        0.04       -0.44      0.56 o 
   2   6   5       26.92       28.30      2.47 o 
   3   6   5        7.59        9.42      1.73 o 
   4   6   5        4.13        6.43      1.55 o 
  -5   7   5       42.25       52.38      2.39 o 
  -4   7   5        0.06       -0.19      0.64 o 
  -3   7   5       38.72       34.73      1.97 o 
  -2   7   5       20.53       25.37      3.20 o 
  -1   7   5        3.38        4.40      0.91 o 
   0   7   5        8.66        6.45      1.31 o 
   1   7   5        0.22        0.41      0.75 o 
   2   7   5        0.20       -0.75      1.00 o 
   3   7   5        0.06        0.09      1.10 o 
  -4   8   5        0.10        1.54      1.08 o 
  -3   8   5        0.17        0.62      1.05 o 
  -2   8   5        7.47        7.04      1.21 o 
  -1   8   5        0.65        1.85      0.80 o 
   0   8   5        4.80        5.69      1.85 o 
   1   8   5        0.63       -0.95      1.14 o 
   2   8   5        2.34        2.30      1.32 o 
  -1   9   5        0.46        0.33      0.95 o 
  -2  -9   6       13.56       12.03      2.07 o 
  -1  -9   6        7.61       10.07      1.87 o 
   0  -9   6        0.74        1.26      1.05 o 
   1  -9   6        8.45        7.33      1.08 o 
   2  -9   6       16.62       13.45      1.40 o 
  -4  -8   6        0.69        0.29      0.82 o 
  -3  -8   6        6.15        5.88      1.12 o 
  -2  -8   6        0.04       -0.63      0.89 o 
  -1  -8   6       52.98       55.13      3.06 o 
   0  -8   6        7.15       10.13      1.69 o 
   1  -8   6       22.98       22.73      1.55 o 
   2  -8   6       83.20       75.18      2.50 o 
   3  -8   6        0.12        0.01      0.96 o 
  -4  -7   6        5.12        4.15      1.09 o 
  -3  -7   6       35.21       34.37      1.89 o 
  -2  -7   6       14.95       13.51      1.30 o 
  -1  -7   6        1.29       -0.39      0.84 o 
   0  -7   6       53.65       53.42      1.92 o 
   1  -7   6       20.71       17.96      1.33 o 
   2  -7   6       53.59       53.35      2.06 o 
   3  -7   6        0.98        2.36      0.79 o 
   4  -7   6        0.08        0.83      0.73 o 
  -5  -6   6        3.88        2.46      1.26 o 
  -4  -6   6       14.05       13.40      1.35 o 
  -3  -6   6       41.27       42.18      1.83 o 
  -2  -6   6       12.16       10.55      1.81 o 
  -1  -6   6        1.62        2.45      0.99 o 
   0  -6   6       78.13       67.92      2.04 o 
   1  -6   6        0.02        0.25      0.54 o 
   2  -6   6      205.18      200.01      3.67 o 
   3  -6   6        3.36        2.59      1.21 o 
   4  -6   6       14.33       16.95      2.03 o 
   5  -6   6        2.12        1.41      0.87 o 
  -6  -5   6        0.01       -0.23      1.39 o 
  -5  -5   6        0.41       -0.34      0.90 o 
  -4  -5   6        9.40       10.03      1.19 o 
  -3  -5   6       44.72       50.38      1.90 o 
  -2  -5   6       59.22       58.23      1.86 o 
  -1  -5   6      131.78      112.32      1.84 o 
   0  -5   6       42.83       38.99      1.48 o 
   1  -5   6      224.98      209.58      3.45 o 
   2  -5   6        7.36        6.75      0.90 o 
   3  -5   6       41.97       43.11      1.81 o 
   4  -5   6       61.55       60.28      3.49 o 
   5  -5   6        2.58        4.06      0.95 o 
  -6  -4   6       10.78       12.69      1.72 o 
  -5  -4   6       32.47       31.23      1.80 o 
  -4  -4   6       42.97       41.96      1.76 o 
  -3  -4   6      318.67      325.92      4.35 o 
  -2  -4   6        6.12        5.49      0.58 o 
  -1  -4   6       37.99       33.92      1.02 o 
   0  -4   6       97.30       81.55      1.99 o 
   1  -4   6      165.03      167.90      2.91 o 
   2  -4   6      209.32      199.03      3.41 o 
   3  -4   6      172.01      171.32      3.36 o 
   4  -4   6       47.64       44.24      1.92 o 
   5  -4   6       37.34       33.76      1.98 o 
  -6  -3   6        0.18       -0.80      0.80 o 
  -5  -3   6        1.99        1.49      0.73 o 
  -4  -3   6      300.54      299.72      4.27 o 
  -3  -3   6      223.49      237.52      3.50 o 
  -2  -3   6      115.73      102.58      1.67 o 
  -1  -3   6      601.51      647.94      4.19 o 
   0  -3   6        1.22        0.20      0.27 o 
   1  -3   6      313.80      313.39      3.89 o 
   2  -3   6       59.05       57.72      3.00 o 
   3  -3   6      171.42      173.18      3.26 o 
   4  -3   6      135.79      132.11      3.07 o 
   5  -3   6        0.05       -0.35      0.61 o 
   6  -3   6        9.65       10.77      1.37 o 
  -7  -2   6        3.26        5.74      1.43 o 
  -6  -2   6        9.64        8.58      1.85 o 
  -5  -2   6        2.00        3.72      0.80 o 
  -4  -2   6       92.08       95.15      5.12 o 
  -3  -2   6        3.30        5.69      0.58 o 
  -2  -2   6      393.05      398.27      3.22 o 
  -1  -2   6      214.11      229.21      2.32 o 
   0  -2   6      442.42      470.40      4.50 o 
   1  -2   6      409.55      424.16      4.42 o 
   2  -2   6      114.09      111.73      2.39 o 
   3  -2   6       46.78       51.54      1.82 o 
   4  -2   6       66.83       71.81      2.28 o 
   5  -2   6        0.42        0.47      0.69 o 
   6  -2   6        0.43        2.01      0.86 o 
  -7  -1   6       13.84       12.53      1.96 o 
  -6  -1   6       42.61       40.36      2.77 o 
  -5  -1   6        5.63        5.65      0.88 o 
  -4  -1   6        9.33        9.75      0.97 o 
  -3  -1   6      249.53      261.52      3.28 o 
  -2  -1   6       13.70       11.34      0.66 o 
  -1  -1   6      320.11      340.52      2.83 o 
   0  -1   6      167.01      177.71      2.20 o 
   1  -1   6       13.68       13.25      0.74 o 
   2  -1   6       99.42      100.31      2.25 o 
   3  -1   6       36.83       36.50      1.53 o 
   4  -1   6        0.02        0.47      0.59 o 
   5  -1   6        7.56        6.25      1.04 o 
   6  -1   6        0.17       -0.79      0.79 o 
  -7   0   6        8.29        9.89      1.83 o 
  -6   0   6       88.97       82.71      3.81 o 
  -5   0   6       21.48       27.35      2.31 o 
  -4   0   6       38.15       37.97      2.00 o 
  -3   0   6       15.48       13.28      0.73 o 
  -2   0   6       62.79       61.73      1.24 o 
  -1   0   6        4.69        9.01      0.56 o 
   0   0   6       54.69       59.87      1.16 o 
   1   0   6        1.39        2.10      0.50 o 
   2   0   6       49.15       47.20      1.75 o 
   3   0   6       12.85       16.23      3.25 o 
   4   0   6        2.28        2.67      0.76 o 
   5   0   6       19.19       17.62      1.66 o 
   6   0   6        0.85        0.56      1.34 o 
  -7   1   6       10.96       13.15      2.09 o 
  -6   1   6        6.17        3.09      1.13 o 
  -5   1   6       25.57       29.58      1.47 o 
  -4   1   6      102.42      100.22      2.37 o 
  -3   1   6        5.93        4.28      0.88 o 
  -2   1   6       51.94       42.88      1.01 o 
  -1   1   6       42.83       49.87      1.06 o 
   0   1   6       10.65        8.56      0.56 o 
   1   1   6       45.42       42.24      1.41 o 
   2   1   6       23.21       21.52      0.87 o 
   3   1   6        7.05        6.52      0.90 o 
   4   1   6      128.23      144.41      4.38 o 
   5   1   6        6.37        5.23      1.38 o 
   6   1   6        0.86        1.30      1.46 o 
  -7   2   6        4.05        5.34      1.53 o 
  -6   2   6       18.11       22.01      2.35 o 
  -5   2   6        2.50        1.22      0.82 o 
  -4   2   6        6.02        5.52      0.76 o 
  -3   2   6       19.35       16.42      1.45 o 
  -2   2   6       11.03       14.68      1.02 o 
  -1   2   6      896.93      932.30      6.95 o 
   0   2   6        8.70        9.44      0.62 o 
   1   2   6       22.36       24.82      1.35 o 
   2   2   6        2.16        1.85      0.46 o 
   3   2   6       76.65       72.54      2.11 o 
   4   2   6       47.19       51.73      2.00 o 
   5   2   6       12.26       13.71      2.08 o 
  -6   3   6       14.34       18.32      3.28 o 
  -5   3   6       22.51       18.88      1.92 o 
  -4   3   6       72.51       63.23      3.24 o 
  -3   3   6        8.95        5.76      0.78 o 
  -2   3   6       52.73       54.83      1.72 o 
  -1   3   6       32.04       29.33      1.32 o 
   0   3   6      125.38      124.39      2.51 o 
   1   3   6       35.55       34.09      1.09 o 
   2   3   6       12.57       10.60      0.79 o 
   3   3   6       61.31       61.06      1.56 o 
   4   3   6        6.80        7.99      1.56 o 
   5   3   6        0.06        0.12      1.13 o 
  -6   4   6        0.19        0.25      0.72 o 
  -5   4   6       12.30       12.27      1.28 o 
  -4   4   6       32.68       31.20      1.70 o 
  -3   4   6       14.28       16.53      1.45 o 
  -2   4   6        0.60        0.91      0.56 o 
  -1   4   6       24.52       21.50      1.28 o 
   0   4   6        2.02        1.67      0.62 o 
   1   4   6        9.13        8.98      0.99 o 
   2   4   6       11.16       11.17      0.86 o 
   3   4   6       10.92       13.17      1.20 o 
   4   4   6        0.33        0.01      0.67 o 
   5   4   6        0.41        1.34      0.76 o 
  -6   5   6        1.77        1.58      0.81 o 
  -5   5   6        0.48        0.65      0.65 o 
  -4   5   6       81.60       84.75      2.63 o 
  -3   5   6       49.32       49.67      1.95 o 
  -2   5   6        0.60        0.16      0.55 o 
  -1   5   6       95.07       98.77      5.92 o 
   0   5   6       29.06       25.45      1.46 o 
   1   5   6       42.11       43.97      4.38 o 
   2   5   6        6.34        4.90      0.89 o 
   3   5   6        1.93        3.40      1.26 o 
   4   5   6        1.42        3.32      0.70 o 
  -5   6   6        5.16        7.45      1.19 o 
  -4   6   6       12.52       13.97      1.42 o 
  -3   6   6       13.51       13.94      1.37 o 
  -2   6   6        1.20        1.37      0.69 o 
  -1   6   6       46.19       50.40      1.99 o 
   0   6   6       46.50       43.51      1.86 o 
   1   6   6        1.69        1.45      0.73 o 
   2   6   6        0.06        0.03      1.08 o 
   3   6   6        4.95        4.21      1.39 o 
  -4   7   6       18.00       16.40      1.62 o 
  -3   7   6        8.02        9.70      1.57 o 
  -2   7   6       52.34       49.11      2.15 o 
  -1   7   6       12.22        6.39      1.03 o 
   0   7   6       33.74       35.86      1.84 o 
   1   7   6        1.03        1.20      0.75 o 
   2   7   6        0.68        0.11      1.07 o 
  -3   8   6        0.56       -0.11      1.07 o 
  -2   8   6        5.39        6.35      1.23 o 
  -1   8   6       31.79       31.52      1.98 o 
   0   8   6       11.28       10.44      1.29 o 
   1   8   6        3.22        3.25      1.39 o 
  -1  -9   7        2.93        2.40      1.31 o 
   0  -9   7        4.08        4.34      1.35 o 
   1  -9   7        0.01        1.60      0.96 o 
  -3  -8   7        0.56        1.78      1.26 o 
  -2  -8   7        0.21       -0.71      0.99 o 
  -1  -8   7        6.34        8.36      1.63 o 
   0  -8   7       19.02       22.13      2.29 o 
   1  -8   7        0.34        0.61      0.70 o 
   2  -8   7        0.75        2.20      0.82 o 
   3  -8   7        0.57        0.85      0.76 o 
  -4  -7   7        0.36       -0.41      0.80 o 
  -3  -7   7        7.13        8.60      1.20 o 
  -2  -7   7        2.39        2.55      1.15 o 
  -1  -7   7       91.61       80.79      3.66 o 
   0  -7   7       51.06       56.35      2.03 o 
   1  -7   7        0.56        0.20      0.75 o 
   2  -7   7        1.84        1.39      0.77 o 
   3  -7   7       45.98       60.19      2.77 o 
   4  -7   7       29.19       29.34      1.98 o 
  -5  -6   7       24.52       23.30      1.86 o 
  -4  -6   7        9.11        7.28      1.16 o 
  -3  -6   7       13.32       14.10      2.35 o 
  -2  -6   7       92.15       99.43      2.57 o 
  -1  -6   7       30.75       21.61      2.12 o 
   0  -6   7       51.71       45.47      1.76 o 
   1  -6   7      162.85      172.06      3.44 o 
   2  -6   7       52.60       51.71      2.05 o 
   3  -6   7      138.18      138.67      3.41 o 
   4  -6   7        0.66        1.31      1.02 o 
  -5  -5   7        6.23        8.85      1.24 o 
  -4  -5   7       75.01       70.70      2.35 o 
  -3  -5   7       21.48       21.43      1.46 o 
  -2  -5   7       74.15       70.25      3.41 o 
  -1  -5   7       30.08       28.80      1.43 o 
   0  -5   7       27.52       23.43      1.36 o 
   1  -5   7        0.01        0.42      0.54 o 
   2  -5   7       33.06       34.16      1.63 o 
   3  -5   7      210.42      214.85      4.13 o 
   4  -5   7        0.69        0.75      0.76 o 
   5  -5   7        7.69        6.40      1.21 o 
  -6  -4   7        1.86        0.04      0.85 o 
  -5  -4   7       25.69       25.63      1.71 o 
  -4  -4   7       14.06       13.49      1.28 o 
  -3  -4   7       11.78       15.20      1.78 o 
  -2  -4   7       72.78       78.85      2.23 o 
  -1  -4   7       51.12       48.66      1.69 o 
   0  -4   7       19.98       20.17      2.16 o 
   1  -4   7      112.61      109.63      4.28 o 
   2  -4   7        2.89        3.02      0.73 o 
   3  -4   7       34.37       32.57      1.64 o 
   4  -4   7        1.11        2.40      0.82 o 
   5  -4   7        2.61        2.75      0.97 o 
  -6  -3   7        9.15        8.99      2.02 o 
  -5  -3   7       25.49       24.36      1.62 o 
  -4  -3   7      194.08      221.86      3.79 o 
  -3  -3   7       18.56       21.54      1.31 o 
  -2  -3   7       34.62       31.17      1.07 o 
  -1  -3   7      156.87      162.44      2.15 o 
   0  -3   7      153.86      152.12      2.78 o 
   1  -3   7        0.40       -0.09      0.46 o 
   2  -3   7        0.02       -0.36      0.50 o 
   3  -3   7       33.32       30.48      3.10 o 
   4  -3   7        1.20        0.73      0.81 o 
   5  -3   7        0.41        0.47      0.77 o 
  -6  -2   7        6.80        7.39      1.17 o 
  -5  -2   7       32.09       40.39      2.56 o 
  -4  -2   7      125.85      138.24      7.32 o 
  -3  -2   7       51.34       40.78      1.21 o 
  -2  -2   7      226.97      224.16      2.54 o 
  -1  -2   7       65.05       71.58      1.58 o 
   0  -2   7       32.80       27.00      1.22 o 
   1  -2   7       97.24       84.11      2.89 o 
   2  -2   7      129.04      123.43      2.70 o 
   3  -2   7       11.76       14.29      1.26 o 
   4  -2   7       43.43       48.15      3.07 o 
   5  -2   7       18.15       13.13      1.40 o 
  -6  -1   7        3.48        3.34      1.34 o 
  -5  -1   7        1.48        0.94      0.94 o 
  -4  -1   7      155.61      164.41      3.03 o 
  -3  -1   7      373.39      372.65      3.41 o 
  -2  -1   7       15.47       14.51      0.81 o 
  -1  -1   7      261.11      268.50      2.66 o 
   0  -1   7      226.45      263.82      2.94 o 
   1  -1   7       57.52       61.33      1.80 o 
   2  -1   7      173.23      184.88      3.26 o 
   3  -1   7        0.10        1.21      0.59 o 
   4  -1   7       36.87       40.69      1.86 o 
   5  -1   7       41.66       50.76      2.22 o 
  -6   0   7        2.21        2.81      1.27 o 
  -5   0   7      105.06      106.85      4.06 o 
  -4   0   7        5.43        4.19      0.70 o 
  -3   0   7      260.86      268.75      2.86 o 
  -2   0   7       65.28       66.08      1.68 o 
  -1   0   7      169.14      161.69      2.80 o 
   0   0   7      310.60      335.92      2.98 o 
   1   0   7      331.49      355.53      4.22 o 
   2   0   7      119.59      131.47      2.73 o 
   3   0   7       23.14       24.73      1.49 o 
   4   0   7        3.67        5.64      0.95 o 
   5   0   7       49.20       58.22      2.38 o 
  -6   1   7        0.96        2.99      1.28 o 
  -5   1   7       78.25       75.74      2.31 o 
  -4   1   7      156.81      156.20      3.06 o 
  -3   1   7        4.13        5.42      0.75 o 
  -2   1   7      138.15      133.80      2.59 o 
  -1   1   7        8.12        6.48      0.57 o 
   0   1   7       93.04       84.91      1.52 o 
   1   1   7      159.21      162.19      2.78 o 
   2   1   7       57.29       54.79      1.84 o 
   3   1   7       25.73       25.60      1.51 o 
   4   1   7       11.83       10.37      1.24 o 
   5   1   7        6.63        4.56      1.47 o 
  -6   2   7        4.59        5.13      1.48 o 
  -5   2   7       50.54       47.71      1.90 o 
  -4   2   7        9.89        8.58      2.52 o 
  -3   2   7      123.46      124.64      3.86 o 
  -2   2   7       18.72       16.56      1.14 o 
  -1   2   7      102.33      107.05      7.56 o 
   0   2   7       47.09       48.00      1.21 o 
   1   2   7        9.59        8.80      1.30 o 
   2   2   7       15.85       13.07      1.11 o 
   3   2   7       76.25       79.37      2.32 o 
   4   2   7       41.07       37.06      2.57 o 
   5   2   7       10.61        7.46      1.91 o 
  -6   3   7        6.42        7.50      1.62 o 
  -5   3   7        0.68        0.93      0.64 o 
  -4   3   7       34.42       37.05      1.67 o 
  -3   3   7        6.76        6.02      0.85 o 
  -2   3   7        0.64        0.17      0.46 o 
  -1   3   7       78.03       73.01      2.08 o 
   0   3   7        0.29       -0.49      0.49 o 
   1   3   7        0.15       -0.13      0.56 o 
   2   3   7        1.36        1.52      0.54 o 
   3   3   7        5.52        3.85      0.83 o 
   4   3   7        0.15        1.93      1.12 o 
   5   3   7        7.36        5.32      1.85 o 
  -6   4   7       30.89       37.26      3.46 o 
  -5   4   7        3.67        4.20      1.47 o 
  -4   4   7        5.01        6.85      1.02 o 
  -3   4   7        9.49        7.05      0.93 o 
  -2   4   7      210.04      203.63      3.66 o 
  -1   4   7       39.84       37.99      1.66 o 
   0   4   7       75.30       75.62      2.24 o 
   1   4   7       27.41       27.22      1.52 o 
   2   4   7        0.90        0.34      0.67 o 
   4   4   7        5.14        4.61      1.51 o 
  -5   5   7       21.96       25.46      2.57 o 
  -4   5   7        0.66        1.48      0.69 o 
  -3   5   7       46.11       38.02      1.81 o 
  -2   5   7       31.46       31.69      2.85 o 
  -1   5   7        4.08        3.95      0.84 o 
   0   5   7       14.40       13.48      1.26 o 
   1   5   7        0.05        0.77      0.65 o 
   2   5   7       47.47       44.35      1.98 o 
   3   5   7        6.80        7.92      1.56 o 
  -4   6   7        3.67        5.27      1.09 o 
  -3   6   7       40.20       36.88      2.25 o 
  -2   6   7        3.28        1.74      0.76 o 
  -1   6   7        2.57        2.99      0.84 o 
   0   6   7        2.57        1.38      0.71 o 
   1   6   7        0.53        1.79      0.76 o 
   2   6   7        4.54        6.39      1.65 o 
   3   6   7        0.05        0.73      1.18 o 
  -3   7   7        3.91        3.96      1.13 o 
  -2   7   7        1.97        1.50      0.86 o 
  -1   7   7        5.43        4.06      1.16 o 
   0   7   7       12.98       13.29      1.39 o 
   1   7   7        1.71        1.78      0.87 o 
  -2  -8   8        4.31        5.80      1.54 o 
  -1  -8   8        1.36        1.88      1.17 o 
   0  -8   8        8.27        8.48      1.67 o 
   1  -8   8        2.94        4.44      0.96 o 
   2  -8   8        0.15        1.55      0.78 o 
  -4  -7   8        0.07       -0.88      0.88 o 
  -3  -7   8        0.16        0.16      1.23 o 
  -2  -7   8        4.64        6.02      1.53 o 
  -1  -7   8        0.30       -0.73      0.94 o 
   0  -7   8        9.27        7.55      1.08 o 
   1  -7   8        0.70       -0.30      1.43 o 
   2  -7   8        1.59        3.30      0.89 o 
   3  -7   8        1.99        1.43      0.79 o 
  -4  -6   8        0.35        0.44      0.80 o 
  -3  -6   8        5.70        6.38      1.04 o 
  -2  -6   8        4.92        4.05      1.26 o 
  -1  -6   8       53.89       47.52      2.87 o 
   0  -6   8       35.86       35.65      2.99 o 
   1  -6   8        0.07        0.42      0.68 o 
   2  -6   8        5.70        4.57      0.94 o 
   3  -6   8        4.07        3.16      0.91 o 
   4  -6   8       19.18       20.27      4.11 o 
  -5  -5   8        1.06        0.33      0.86 o 
  -4  -5   8        0.90        0.90      0.97 o 
  -3  -5   8        0.33       -0.48      0.59 o 
  -2  -5   8       36.53       34.09      2.36 o 
  -1  -5   8       16.14       13.69      3.01 o 
   0  -5   8      116.02      101.20      2.60 o 
   1  -5   8       70.12       70.86      2.26 o 
   2  -5   8        5.74        4.41      1.14 o 
   3  -5   8        0.00        0.80      0.69 o 
   4  -5   8       37.60       42.31      2.28 o 
  -5  -4   8        0.49        1.55      1.07 o 
  -4  -4   8      163.96      167.05      3.51 o 
  -3  -4   8       60.20       54.66      3.34 o 
  -2  -4   8      105.18      101.95      2.54 o 
  -1  -4   8       44.84       41.07      2.61 o 
   0  -4   8        2.98        4.55      0.84 o 
   1  -4   8      392.60      387.81      5.07 o 
   2  -4   8       77.17       76.75      2.38 o 
   3  -4   8        0.38        0.70      0.66 o 
   4  -4   8       86.63       76.43      2.71 o 
   5  -4   8        0.13       -0.73      0.73 o 
  -6  -3   8        0.68        0.50      1.40 o 
  -5  -3   8        4.41        5.80      1.04 o 
  -4  -3   8       18.78       19.72      1.45 o 
  -3  -3   8      602.06      619.84      7.57 o 
  -2  -3   8       22.44       23.17      1.03 o 
  -1  -3   8       49.38       42.96      1.64 o 
   0  -3   8        7.65        8.94      0.97 o 
   1  -3   8        0.70        0.75      0.57 o 
   2  -3   8      239.95      257.62      6.23 o 
   3  -3   8        0.72        0.44      0.60 o 
   4  -3   8        4.22        7.62      1.22 o 
   5  -3   8       16.21       14.35      1.54 o 
  -6  -2   8        5.19        5.43      1.75 o 
  -5  -2   8        1.30        0.75      0.99 o 
  -4  -2   8        2.65        2.38      0.78 o 
  -3  -2   8      274.99      293.96      7.82 o 
  -2  -2   8       19.63       20.78      0.98 o 
  -1  -2   8        1.24        0.60      0.36 o 
   0  -2   8       92.29       95.43      2.28 o 
   1  -2   8       85.49       90.10      2.33 o 
   2  -2   8       43.44       45.85      3.46 o 
   3  -2   8        2.10        1.98      0.72 o 
   4  -2   8        3.76        3.90      0.94 o 
   5  -2   8        2.25        2.22      0.99 o 
  -6  -1   8        0.20       -0.47      1.02 o 
  -5  -1   8       52.95       48.35      2.89 o 
  -4  -1   8        4.70        7.05      1.43 o 
  -3  -1   8        0.71        0.22      0.46 o 
  -2  -1   8       47.02       46.13      2.17 o 
  -1  -1   8       23.62       19.80      0.93 o 
   0  -1   8        4.60        4.89      0.92 o 
   1  -1   8       83.57       84.72      4.57 o 
   2  -1   8       92.31       97.11      2.57 o 
   3  -1   8        6.05        4.15      0.85 o 
   4  -1   8        0.41       -0.49      0.66 o 
   5  -1   8        0.01       -0.28      0.92 o 
  -6   0   8       18.61       19.35      2.57 o 
  -5   0   8        8.27        5.66      1.43 o 
  -4   0   8        0.03        0.44      0.49 o 
  -3   0   8      246.98      263.63      3.87 o 
  -2   0   8       60.15       60.99      1.41 o 
  -1   0   8       32.13       26.18      0.96 o 
   0   0   8       26.34       24.18      1.23 o 
   1   0   8        3.46        3.34      0.73 o 
   2   0   8       16.64       17.67      2.78 o 
   3   0   8       30.88       30.51      1.69 o 
   4   0   8        0.64        0.85      0.69 o 
   5   0   8        1.24        1.54      1.18 o 
  -6   1   8       16.15       19.40      2.29 o 
  -5   1   8       11.07       12.53      1.79 o 
  -4   1   8        7.91        6.45      0.84 o 
  -3   1   8       47.72       40.65      1.63 o 
  -2   1   8      279.04      271.81      3.92 o 
  -1   1   8       24.42       27.20      3.12 o 
   0   1   8      172.45      189.49      7.72 o 
   1   1   8       21.49       19.45      1.25 o 
   2   1   8        0.00        0.28      0.59 o 
   3   1   8       32.91       44.48      2.88 o 
   4   1   8        0.22       -0.27      0.72 o 
   5   1   8       10.53        9.18      2.06 o 
  -6   2   8       19.13       15.27      2.01 o 
  -5   2   8       11.13       11.57      1.19 o 
  -4   2   8       85.73       70.95      5.94 o 
  -3   2   8        0.68        0.72      0.50 o 
  -2   2   8      226.51      222.96      3.70 o 
  -1   2   8      157.56      167.07      3.12 o 
   0   2   8       86.65       88.91      2.33 o 
   1   2   8       69.16       71.75      3.18 o 
   2   2   8       14.05       13.04      1.18 o 
   3   2   8        0.08        1.30      0.73 o 
   4   2   8       83.61       93.45      4.14 o 
  -6   3   8       42.69       49.49      3.44 o 
  -5   3   8       10.13        9.02      1.18 o 
  -4   3   8       38.21       32.41      3.16 o 
  -3   3   8       50.09       40.39      1.76 o 
  -2   3   8       21.45       19.40      2.23 o 
  -1   3   8      190.87      178.15      3.37 o 
   0   3   8        1.11        1.28      0.64 o 
   1   3   8        2.03        2.01      0.82 o 
   2   3   8       20.62       23.66      2.26 o 
   3   3   8       16.21       14.87      1.37 o 
   4   3   8       11.26       12.46      2.04 o 
  -5   4   8       13.08       15.97      1.54 o 
  -4   4   8        0.62        1.16      1.17 o 
  -3   4   8       61.60       55.74      2.15 o 
  -2   4   8        8.85        7.92      1.05 o 
  -1   4   8      100.76       84.47      2.52 o 
   0   4   8        2.65        3.16      0.81 o 
   1   4   8        1.27        1.33      1.01 o 
   2   4   8        0.35        1.83      1.21 o 
  -5   5   8        3.11        6.22      1.15 o 
  -4   5   8        0.79       -0.05      0.67 o 
  -3   5   8       42.36       43.22      2.12 o 
  -2   5   8        0.06        0.13      1.03 o 
  -1   5   8       17.62       17.81      1.49 o 
   0   5   8        0.77        0.91      0.77 o 
   1   5   8        1.58        1.42      0.87 o 
   2   5   8        5.25        4.29      1.02 o 
  -4   6   8       11.53       13.39      1.43 o 
  -3   6   8       10.21        8.92      1.29 o 
  -2   6   8        2.78        1.29      1.24 o 
  -1   6   8       37.91       42.19      2.09 o 
   0   6   8        1.57        0.98      0.74 o 
   1   6   8       24.10       24.83      1.73 o 
   2   6   8        0.19        0.05      1.20 o 
  -2   7   8        1.08        0.67      0.82 o 
  -1   7   8        6.16        5.68      1.13 o 
   0   7   8        0.01        0.91      0.92 o 
  -1  -8   9       17.48       18.19      2.26 o 
   0  -8   9       11.45       11.69      1.83 o 
   1  -8   9       12.25       13.37      2.20 o 
  -3  -7   9        2.67        3.31      1.63 o 
  -2  -7   9       17.01       15.39      2.30 o 
  -1  -7   9        3.79        5.78      1.69 o 
   0  -7   9        1.57        0.09      1.13 o 
   1  -7   9       11.61       13.22      1.43 o 
   2  -7   9        7.74       10.30      1.31 o 
  -4  -6   9       10.85       12.45      2.15 o 
  -3  -6   9       12.89       13.97      2.17 o 
  -2  -6   9        0.17       -0.42      0.99 o 
  -1  -6   9       13.59       10.79      1.75 o 
   0  -6   9        4.87        3.17      0.82 o 
   1  -6   9       14.19       13.13      1.34 o 
   2  -6   9       14.66       13.24      1.44 o 
   3  -6   9       16.52       22.76      1.83 o 
  -4  -5   9        2.03        2.95      0.91 o 
  -3  -5   9        9.12        8.29      1.67 o 
  -2  -5   9       12.00       12.78      1.89 o 
  -1  -5   9        0.68       -0.13      0.61 o 
   0  -5   9       73.58       70.89      2.33 o 
   1  -5   9       63.39       61.06      2.26 o 
   2  -5   9       11.01        9.90      1.65 o 
   3  -5   9        6.63        5.94      1.06 o 
  -5  -4   9        8.56        6.09      1.16 o 
  -4  -4   9        0.14        0.09      0.68 o 
  -3  -4   9        1.12        2.31      0.78 o 
  -2  -4   9        6.90        8.26      1.56 o 
  -1  -4   9       20.98       18.95      1.93 o 
   0  -4   9        2.09        0.57      0.84 o 
   1  -4   9        5.46        6.33      1.13 o 
   2  -4   9       54.14       56.89      2.93 o 
   3  -4   9        1.29        1.14      0.79 o 
   4  -4   9        9.36        7.29      1.29 o 
  -5  -3   9       10.40        8.85      1.22 o 
  -4  -3   9        4.38        3.88      1.19 o 
  -3  -3   9        5.87        5.55      0.89 o 
  -2  -3   9       12.85       13.34      1.19 o 
  -1  -3   9       73.38       66.07      2.06 o 
   0  -3   9        5.82        5.28      0.87 o 
   1  -3   9       68.03       71.21      2.28 o 
   2  -3   9       40.11       42.81      1.90 o 
   3  -3   9       13.79        9.79      1.50 o 
   4  -3   9        0.13        0.01      0.99 o 
  -5  -2   9       52.51       54.68      3.23 o 
  -4  -2   9       37.11       38.46      2.51 o 
  -3  -2   9       44.41       47.68      1.44 o 
  -2  -2   9      270.12      284.60      3.23 o 
  -1  -2   9      223.60      224.53      3.63 o 
   0  -2   9       79.51       80.65      2.27 o 
   1  -2   9        0.06        1.00      0.59 o 
   2  -2   9       31.52       32.50      1.69 o 
   3  -2   9      117.52      123.24      4.12 o 
   4  -2   9        4.27        5.22      1.14 o 
  -6  -1   9        3.81        7.63      1.97 o 
  -5  -1   9       37.77       43.02      2.96 o 
  -4  -1   9       42.73       47.99      2.79 o 
  -3  -1   9       45.97       42.08      1.68 o 
  -2  -1   9      476.64      523.52      6.12 o 
  -1  -1   9        1.22        2.14      0.67 o 
   0  -1   9       89.84       86.48      3.14 o 
   1  -1   9       16.17       20.27      1.37 o 
   2  -1   9        0.10        0.31      0.75 o 
   3  -1   9       50.91       55.18      2.23 o 
   4  -1   9        0.80        1.90      1.08 o 
  -6   0   9       20.99       21.78      2.81 o 
  -5   0   9        1.75        2.44      1.25 o 
  -4   0   9       48.99       43.56      1.78 o 
  -3   0   9       23.05       19.95      1.88 o 
  -2   0   9       89.31       84.03      2.24 o 
  -1   0   9      103.95       98.25      2.33 o 
   0   0   9        0.24        0.27      0.90 o 
   1   0   9       30.27       33.61      1.97 o 
   2   0   9        7.94        7.42      1.00 o 
   3   0   9        3.68        4.46      1.54 o 
   4   0   9        4.13        7.08      1.18 o 
  -5   1   9       33.99       36.10      2.83 o 
  -4   1   9       15.47       11.57      1.40 o 
  -3   1   9        5.06        5.57      0.86 o 
  -2   1   9        1.57        2.06      0.66 o 
  -1   1   9       32.40       28.72      1.63 o 
   0   1   9        0.12        0.54      0.97 o 
   1   1   9       48.16       50.42      2.41 o 
   2   1   9       17.02       17.41      1.40 o 
   3   1   9       11.18       13.35      1.66 o 
   4   1   9        5.13        5.51      1.25 o 
  -5   2   9       13.66       14.09      2.54 o 
  -4   2   9       12.58       11.50      1.24 o 
  -3   2   9        1.45        1.03      1.38 o 
  -2   2   9       62.85       60.16      2.05 o 
  -1   2   9       81.42       79.73      2.80 o 
   0   2   9       13.16       14.50      1.47 o 
   1   2   9       15.14       18.35      2.13 o 
   2   2   9        1.60        1.36      1.15 o 
   3   2   9        5.82        5.52      1.15 o 
   4   2   9        0.07        1.62      1.02 o 
  -5   3   9        2.63        3.16      0.94 o 
  -4   3   9        0.66        0.65      0.81 o 
  -3   3   9       17.74       14.71      1.75 o 
  -2   3   9       36.97       36.15      1.73 o 
  -1   3   9       31.47       33.18      1.67 o 
   0   3   9       58.43       55.64      2.90 o 
   1   3   9       13.10       19.35      2.27 o 
   2   3   9        3.66        5.11      1.48 o 
   3   3   9       12.84       15.09      2.14 o 
  -4   4   9        4.66        5.81      1.23 o 
  -3   4   9       21.41       17.60      3.13 o 
  -2   4   9        6.17        7.65      1.10 o 
  -1   4   9      154.53      161.87      5.04 o 
   0   4   9        9.13       11.02      1.27 o 
   1   4   9        8.21        9.96      1.75 o 
   2   4   9        8.43       10.04      1.89 o 
  -4   5   9        3.79        3.39      0.86 o 
  -3   5   9        0.02        0.10      0.67 o 
  -2   5   9      103.31      104.88      9.35 o 
  -1   5   9       21.39       19.38      2.42 o 
   0   5   9        2.54        3.96      1.01 o 
   1   5   9        1.21        0.94      0.81 o 
   2   5   9        0.73        0.36      1.21 o 
  -2   6   9       12.81       10.97      1.93 o 
  -1   6   9        0.86        0.72      0.86 o 
   0   6   9        2.54        0.22      0.93 o 
  -2  -7  10       17.58       23.14      2.83 o 
  -1  -7  10       21.70       20.29      2.59 o 
   0  -7  10        3.42        1.27      1.25 o 
   1  -7  10        9.99       10.54      1.32 o 
  -3  -6  10        7.45        8.62      1.96 o 
  -2  -6  10        0.06       -0.18      1.26 o 
  -1  -6  10       21.13       23.53      2.55 o 
   0  -6  10       32.61       33.95      1.98 o 
   1  -6  10        1.72        1.33      0.93 o 
   2  -6  10        7.29       11.21      1.90 o 
  -4  -5  10        0.47        2.06      1.30 o 
  -3  -5  10       25.39       26.52      2.57 o 
  -2  -5  10        6.07        4.88      1.44 o 
  -1  -5  10        3.86        3.57      0.90 o 
   0  -5  10       31.72       29.92      1.78 o 
   1  -5  10       27.96       20.44      1.64 o 
   2  -5  10        0.48        0.64      1.49 o 
   3  -5  10        0.27       -0.14      0.76 o 
  -4  -4  10        0.00       -0.61      0.78 o 
  -3  -4  10        3.36        3.11      1.13 o 
  -2  -4  10       24.92       23.62      2.29 o 
  -1  -4  10       15.41       14.21      3.60 o 
   0  -4  10       29.40       28.79      1.73 o 
   1  -4  10        0.00       -0.15      0.67 o 
   2  -4  10       10.08        9.42      1.27 o 
   3  -4  10        6.87        8.44      1.33 o 
  -5  -3  10        1.16        0.78      1.35 o 
  -4  -3  10       22.36       22.25      4.48 o 
  -3  -3  10        0.10        0.86      1.01 o 
  -2  -3  10       56.96       64.84      2.96 o 
  -1  -3  10       13.96       13.25      2.28 o 
   0  -3  10       58.81       58.48      4.98 o 
   1  -3  10        1.97        1.82      0.75 o 
   2  -3  10        2.16        2.65      0.90 o 
   3  -3  10        0.42        1.14      0.86 o 
  -5  -2  10       12.31       11.64      2.04 o 
  -4  -2  10       25.37       26.33      2.47 o 
  -3  -2  10        5.81        6.44      0.95 o 
  -2  -2  10       19.76       17.64      1.30 o 
  -1  -2  10        2.10        2.24      0.73 o 
   0  -2  10       32.46       34.03      1.66 o 
   1  -2  10       58.42       56.16      2.46 o 
   2  -2  10        9.97       11.16      2.23 o 
   3  -2  10        1.28        1.18      0.84 o 
  -5  -1  10        5.67        9.26      1.93 o 
  -4  -1  10       21.43       24.66      1.65 o 
  -3  -1  10        0.25        0.76      0.49 o 
  -2  -1  10        1.21       -0.31      0.87 o 
  -1  -1  10       19.35       20.68      1.35 o 
   0  -1  10       70.45       73.30      2.50 o 
   1  -1  10       53.38       48.83      1.98 o 
   2  -1  10        4.97        5.38      0.99 o 
   3  -1  10        5.90        7.93      1.23 o 
  -5   0  10       58.74       66.71      3.45 o 
  -4   0  10       24.40       24.79      1.83 o 
  -3   0  10       18.05       19.89      1.40 o 
  -2   0  10      168.94      174.42      6.07 o 
  -1   0  10       63.35       63.90      3.20 o 
   0   0  10        6.00        5.23      1.45 o 
   1   0  10       17.84       17.91      1.43 o 
   2   0  10        8.98        9.89      1.17 o 
   3   0  10       11.51       14.27      3.53 o 
  -5   1  10        7.44        7.73      1.55 o 
  -4   1  10       19.24       19.25      1.49 o 
  -3   1  10       79.46       79.04      2.47 o 
  -2   1  10       31.93       29.14      1.65 o 
  -1   1  10      193.49      221.40      6.07 o 
   0   1  10       12.03       11.53      1.90 o 
   1   1  10       19.16       18.96      2.29 o 
   2   1  10        0.00       -0.76      0.76 o 
   3   1  10        0.93        1.14      0.88 o 
  -5   2  10       25.07       26.29      1.81 o 
  -4   2  10       11.25       12.56      1.32 o 
  -3   2  10       28.37       24.69      1.69 o 
  -2   2  10        0.29       -0.09      0.63 o 
  -1   2  10       36.18       32.93      1.71 o 
   0   2  10       72.67       85.76      4.00 o 
   1   2  10       12.26       13.07      2.03 o 
   2   2  10        0.20        0.35      1.26 o 
   3   2  10        7.67        8.94      2.16 o 
  -4   3  10       28.69       30.26      1.98 o 
  -3   3  10        0.15       -0.24      0.61 o 
  -2   3  10        8.11        7.23      1.12 o 
  -1   3  10        6.83        7.54      1.09 o 
   0   3  10        9.67       10.46      1.94 o 
   1   3  10        0.02        0.15      1.23 o 
   2   3  10        6.56        5.59      1.78 o 
  -3   4  10        7.99        8.67      1.23 o 
  -2   4  10       34.26       29.06      1.87 o 
  -1   4  10        8.09        8.01      1.24 o 
   0   4  10       21.52       21.83      2.55 o 
   1   4  10        3.81        2.67      1.54 o 
  -2   5  10        4.52        3.51      1.03 o 
  -1   5  10       29.67       25.76      1.90 o 
   0   5  10       43.52       46.44      2.31 o 
  -1  -6  11        0.84        0.28      1.30 o 
   0  -6  11        0.90        0.43      0.82 o 
  -3  -5  11       22.64       27.25      2.85 o 
  -2  -5  11       11.92       11.90      1.99 o 
  -1  -5  11       10.34       11.88      1.60 o 
   0  -5  11       26.69       27.05      1.86 o 
   1  -5  11       13.27       11.45      1.58 o 
  -3  -4  11        0.05       -1.02      1.02 o 
  -2  -4  11       17.92       14.87      2.00 o 
  -1  -4  11        1.06        1.60      1.25 o 
   0  -4  11        0.43        0.22      1.31 o 
   1  -4  11      109.74      116.21      3.46 o 
   2  -4  11        0.92        1.35      0.88 o 
  -2  -3  11        0.08       -0.08      0.67 o 
  -1  -3  11        8.45        8.46      1.13 o 
   0  -3  11       76.84       75.09      2.48 o 
   1  -3  11        1.09        1.08      0.74 o 
   2  -3  11        4.51        5.41      1.10 o 
  -4  -2  11        0.54        2.71      1.24 o 
  -2  -2  11        0.74        1.27      1.09 o 
  -1  -2  11       59.75       66.19      4.09 o 
   0  -2  11       37.40       33.43      1.78 o 
   1  -2  11        4.37        3.42      0.88 o 
   2  -2  11        0.11       -0.33      0.78 o 
  -4  -1  11       24.77       25.39      2.32 o 
  -3  -1  11        0.48       -0.94      0.94 o 
  -2  -1  11       16.31       16.68      2.10 o 
  -1  -1  11       68.67       66.72      3.47 o 
   0  -1  11        1.72        2.25      1.28 o 
   1  -1  11        1.92        3.84      0.89 o 
   2  -1  11        7.10        8.10      1.20 o 
  -4   0  11        2.80        3.46      0.79 o 
  -3   0  11        0.59        1.17      0.68 o 
  -2   0  11        2.10        2.35      1.22 o 
  -1   0  11        1.82        0.78      1.19 o 
   0   0  11        2.52        1.48      1.25 o 
   1   0  11        6.03        5.63      1.85 o 
   2   0  11        8.78       10.10      2.22 o 
  -4   1  11       40.55       39.78      2.73 o 
  -3   1  11        0.53        0.64      0.70 o 
  -2   1  11       17.83       18.68      2.26 o 
  -1   1  11       22.50       26.63      2.67 o 
   0   1  11        8.79       12.64      2.13 o 
   1   1  11       17.12       18.74      2.50 o 
   2   1  11       21.40       21.88      2.78 o 
  -3   2  11       50.08       51.60      2.20 o 
  -2   2  11       37.55       40.96      1.97 o 
  -1   2  11       15.51       15.85      2.22 o 
   0   2  11       12.04       14.00      2.31 o 
   1   2  11        8.01        5.48      1.99 o 
  -3   3  11       24.88       26.14      1.84 o 
  -2   3  11       20.58       20.27      1.67 o 
  -1   3  11        0.16       -0.10      1.22 o 
   0   3  11       16.65       23.24      2.83 o 
   1   3  11        8.14        8.38      2.26 o 
  -1  -4  12        0.04        0.24      1.56 o 
   0  -4  12        6.01        7.30      1.20 o 
  -2  -3  12       41.22       52.18      3.09 o 
  -1  -3  12        7.17        4.67      1.88 o 
   0  -3  12        0.32        0.69      1.45 o 
   1  -3  12       19.11       21.58      1.81 o 
  -2  -2  12        9.97        8.95      1.81 o 
  -1  -2  12        0.01       -0.96      0.96 o 
   0  -2  12       52.83       54.03      4.03 o 
   1  -2  12       26.79       27.38      1.91 o 
  -3  -1  12        7.22        7.19      1.58 o 
  -2  -1  12        0.59        1.91      1.23 o 
  -1  -1  12        0.43       -0.58      1.05 o 
   0  -1  12        7.95        7.29      1.78 o 
   1  -1  12       10.19        9.37      1.85 o 
  -3   0  12       19.36       21.79      2.43 o 
  -2   0  12        1.29        1.04      1.16 o 
  -1   0  12        1.09        1.87      1.45 o 
   0   0  12        8.27        8.49      1.79 o 
   1   0  12        3.33        3.14      1.74 o 
  -2   1  12       32.51       32.77      2.96 o 
  -1   1  12        0.11       -0.32      1.13 o 
   0   1  12        2.55        1.88      1.21 o 
                                                 
